# Supplementary material for: Cosmogenic exposure dating reveals limited long-term variability in erosion of a rocky coastline
Source: Nat Commun. 2020 Jul 30;11:3804. doi: 10.1038/s41467-020-17611-9 (PMC7393086; doi:10.1038/s41467-020-17611-9)
Supplement: Supplementary file 3 — Supplementary Data 1 [file 41467_2020_17611_MOESM3_ESM.xlsx]

## Sheet: Sheet1
Sample #	ANSTO ID	ICL ID	Quartz mass (g)	10Be/9Be (×10-15)	Measurement error (×10-15)	Measurement error (%)	Quantity of 10Be (atoms)	Background-corrected quantity of 10Be (atoms)	Background-corrected 10Be concentration (atoms g-1)	Background-corrected uncertainty (atoms g-1)
0	XBE0110	21-0	32.177	3.085	0.349	11.32	53292	41959	1304	268
1	XBE0111	22-20	32.327	5.729	0.493	8.61	98619	87286	2700	325
2	XBE0109	20-50D	35.214	7.221	0.505	6.99	123902	112569	3197	302
3	XBE0108	19-60	39.68	6.759	0.591	8.74	116215	104882	2643	299
4	XBE0107	18-70	40.151	8.838	0.6	6.79	153115	141783	3531	301
5	XBE0106	17-80	41.861	12.424	0.762	6.13	214997	203664	4866	348
6	XBE0105	16-90	41.673	14.017	0.921	6.57	240217	228885	5492	407
7	XBE0104	15-99	36.196	14.093	1.298	9.21	242878	231545	6397	641
8	XBE0102	13-150	38.327	20.879	1.126	5.39	364275	352942	9209	537
9	XBE0101	12-200	37.511	23.439	1.068	4.56	403590	392257	10457	517
10	XBE0100	11-230	35.434	22.19	1.027	4.63	371842	360510	10174	516
11	XBE0098	10-231	37.401	26.616	1.112	4.18	460184	448851	12001	540
12	XBE0097	9-240	47.375	32.586	1.185	3.64	558941	547608	11559	448
13	XBE0096	8-241	36.832	19.651	0.935	4.76	340757	329425	8944	471
14	XBE0095	7-250	10.924	7.696	0.675	8.77	131699	120366	11019	1199
15	XBE0094	6-260	31.897	20.558	1.003	4.88	354817	343484	10769	576
16	XBE0089	1-270	31.713	25.694	1.3	5.06	443591	432258	13630	734
17	XBE0090	2-271	38.961	17.802	1.145	6.43	303458	292125	7498	525
18	XBE0091	3-280	17.468	9.336	0.669	7.16	159006	147673	8454	742
19	XBE0092	4-290	35.771	22.103	1.17	5.29	381146	369813	10338	590
20	XBE0093	5-300	41.129	31.26	1.231	3.94	533660	522327	12700	533
BLK1	XBE0088	BLK120218	0	1.028	0.343	33.33	17697	n/a	n/a	n/a
BLK2	XBE0099	BLK190218	0	0.312	0.118	37.78	5380	n/a	n/a	n/a
BLK3	XBE0113	BLK230218	0	0.641	0.185	28.86	10921	n/a	n/a	n/a
