# Supplementary material for: Cosmogenic exposure dating reveals limited long-term variability in erosion of a rocky coastline
Source: Nat Commun. 2020 Jul 30;11:3804. doi: 10.1038/s41467-020-17611-9 (PMC7393086; doi:10.1038/s41467-020-17611-9)
Supplement: Supplementary file 4 — Supplementary Data 2 [file 41467_2020_17611_MOESM4_ESM.zip]

Archive with 9 entries (8 files):
- SupplementaryData2/
- SupplementaryData2/geomagnetics.txt
- SupplementaryData2/measured_inheritance.txt
- SupplementaryData2/measured_raw.txt
- SupplementaryData2/model.m
- SupplementaryData2/profile.txt
- SupplementaryData2/sealevel.txt
- SupplementaryData2/tides.txt
- SupplementaryData2/toposhield.txt
