# Supplementary material for: Cosmogenic exposure dating reveals limited long-term variability in erosion of a rocky coastline
Source: Nat Commun. 2020 Jul 30;11:3804. doi: 10.1038/s41467-020-17611-9 (PMC7393086; doi:10.1038/s41467-020-17611-9)
Supplement: Supplementary file 4 — Supplementary Data 2 [file 41467_2020_17611_MOESM4_ESM.zip › SupplementaryData2/geomagnetics.txt]

0.96817	0
0.96607	1
0.96396	2
0.96186	3
0.95975	4
0.95765	5
0.95554	6
0.95344	7
0.95133	8
0.94923	9
0.94712	10
0.9418	11
0.93648	12
0.93116	13
0.92584	14
0.92052	15
0.9152	16
0.90988	17
0.90456	18
0.89924	19
0.89392	20
0.90296	21
0.91199	22
0.92103	23
0.93007	24
0.93911	25
0.94814	26
0.95718	27
0.96622	28
0.97525	29
0.98429	30
0.98064	31
0.97699	32
0.97334	33
0.96968	34
0.96603	35
0.96238	36
0.95873	37
0.95508	38
0.95143	39
0.94777	40
0.94508	41
0.94238	42
0.93969	43
0.93699	44
0.9343	45
0.9316	46
0.92891	47
0.92621	48
0.92352	49
0.92083	50
0.92893	51
0.93703	52
0.94512	53
0.95322	54
0.96132	55
0.96942	56
0.97752	57
0.98562	58
0.99372	59
1.0018	60
1.0024	61
1.003	62
1.0036	63
1.0042	64
1.0047	65
1.0053	66
1.0059	67
1.0065	68
1.0071	69
1.0077	70
1.0083	71
1.0088	72
1.0094	73
1.01	74
1.0106	75
1.0112	76
1.0118	77
1.0123	78
1.0129	79
1.0135	80
1.0141	81
1.0147	82
1.0153	83
1.0159	84
1.0164	85
1.017	86
1.0176	87
1.0182	88
1.0188	89
1.0194	90
1.0199	91
1.0205	92
1.0211	93
1.0217	94
1.0223	95
1.0229	96
1.0235	97
1.024	98
1.0246	99
1.0252	100
1.0258	101
1.0264	102
1.027	103
1.0275	104
1.0281	105
1.0287	106
1.0293	107
1.0299	108
1.0305	109
1.0311	110
1.0316	111
1.0322	112
1.0328	113
1.0334	114
1.034	115
1.0346	116
1.0351	117
1.0357	118
1.0363	119
1.0369	120
1.0375	121
1.0381	122
1.0387	123
1.0392	124
1.0398	125
1.0404	126
1.041	127
1.0416	128
1.0422	129
1.0427	130
1.0433	131
1.0439	132
1.0445	133
1.0451	134
1.0457	135
1.0463	136
1.0468	137
1.0474	138
1.048	139
1.0486	140
1.0492	141
1.0498	142
1.0503	143
1.0509	144
1.0515	145
1.0521	146
1.0527	147
1.0533	148
1.0539	149
1.0544	150
1.055	151
1.0556	152
1.0562	153
1.0568	154
1.0574	155
1.0579	156
1.0585	157
1.0591	158
1.0597	159
1.0603	160
1.0616	161
1.0629	162
1.0642	163
1.0655	164
1.0668	165
1.0681	166
1.0694	167
1.0707	168
1.072	169
1.0733	170
1.0747	171
1.076	172
1.0773	173
1.0786	174
1.0799	175
1.0812	176
1.0825	177
1.0838	178
1.0851	179
1.0864	180
1.0877	181
1.089	182
1.0903	183
1.0916	184
1.0929	185
1.0943	186
1.0956	187
1.0969	188
1.0982	189
1.0995	190
1.1008	191
1.1021	192
1.1034	193
1.1047	194
1.106	195
1.1073	196
1.1086	197
1.1099	198
1.1112	199
1.1125	200
1.1138	201
1.1152	202
1.1165	203
1.1178	204
1.1191	205
1.1204	206
1.1217	207
1.123	208
1.1243	209
1.1256	210
1.1269	211
1.1282	212
1.1295	213
1.1308	214
1.1321	215
1.1334	216
1.1347	217
1.1361	218
1.1374	219
1.1387	220
1.14	221
1.1413	222
1.1426	223
1.1439	224
1.1452	225
1.1465	226
1.1478	227
1.1491	228
1.1504	229
1.1517	230
1.153	231
1.1543	232
1.1556	233
1.157	234
1.1583	235
1.1596	236
1.1609	237
1.1622	238
1.1635	239
1.1648	240
1.1661	241
1.1674	242
1.1687	243
1.17	244
1.1713	245
1.1726	246
1.1739	247
1.1752	248
1.1765	249
1.1779	250
1.1792	251
1.1805	252
1.1818	253
1.1831	254
1.1844	255
1.1857	256
1.187	257
1.1883	258
1.1896	259
1.1909	260
1.1903	261
1.1896	262
1.1889	263
1.1883	264
1.1876	265
1.187	266
1.1863	267
1.1857	268
1.185	269
1.1843	270
1.1837	271
1.183	272
1.1824	273
1.1817	274
1.1811	275
1.1804	276
1.1797	277
1.1791	278
1.1784	279
1.1778	280
1.1771	281
1.1765	282
1.1758	283
1.1751	284
1.1745	285
1.1738	286
1.1732	287
1.1725	288
1.1719	289
1.1712	290
1.1705	291
1.1699	292
1.1692	293
1.1686	294
1.1679	295
1.1673	296
1.1666	297
1.1659	298
1.1653	299
1.1646	300
1.164	301
1.1633	302
1.1627	303
1.162	304
1.1613	305
1.1607	306
1.16	307
1.1594	308
1.1587	309
1.1581	310
1.1574	311
1.1568	312
1.1561	313
1.1554	314
1.1548	315
1.1541	316
1.1535	317
1.1528	318
1.1522	319
1.1515	320
1.1508	321
1.1502	322
1.1495	323
1.1489	324
1.1482	325
1.1476	326
1.1469	327
1.1462	328
1.1456	329
1.1449	330
1.1443	331
1.1436	332
1.143	333
1.1423	334
1.1416	335
1.141	336
1.1403	337
1.1397	338
1.139	339
1.1384	340
1.1377	341
1.137	342
1.1364	343
1.1357	344
1.1351	345
1.1344	346
1.1338	347
1.1331	348
1.1324	349
1.1318	350
1.1311	351
1.1305	352
1.1298	353
1.1292	354
1.1285	355
1.1278	356
1.1272	357
1.1265	358
1.1259	359
1.1252	360
1.1261	361
1.127	362
1.1278	363
1.1287	364
1.1296	365
1.1304	366
1.1313	367
1.1322	368
1.133	369
1.1339	370
1.1348	371
1.1357	372
1.1365	373
1.1374	374
1.1383	375
1.1391	376
1.14	377
1.1409	378
1.1417	379
1.1426	380
1.1435	381
1.1444	382
1.1452	383
1.1461	384
1.147	385
1.1478	386
1.1487	387
1.1496	388
1.1504	389
1.1513	390
1.1522	391
1.1531	392
1.1539	393
1.1548	394
1.1557	395
1.1565	396
1.1574	397
1.1583	398
1.1591	399
1.16	400
1.1609	401
1.1618	402
1.1626	403
1.1635	404
1.1644	405
1.1652	406
1.1661	407
1.167	408
1.1678	409
1.1687	410
1.1696	411
1.1704	412
1.1713	413
1.1722	414
1.1731	415
1.1739	416
1.1748	417
1.1757	418
1.1765	419
1.1774	420
1.1783	421
1.1791	422
1.18	423
1.1809	424
1.1818	425
1.1826	426
1.1835	427
1.1844	428
1.1852	429
1.1861	430
1.187	431
1.1878	432
1.1887	433
1.1896	434
1.1905	435
1.1913	436
1.1922	437
1.1931	438
1.1939	439
1.1948	440
1.1957	441
1.1965	442
1.1974	443
1.1983	444
1.1992	445
1.2	446
1.2009	447
1.2018	448
1.2026	449
1.2035	450
1.2044	451
1.2052	452
1.2061	453
1.207	454
1.2079	455
1.2087	456
1.2096	457
1.2105	458
1.2113	459
1.2122	460
1.2111	461
1.21	462
1.209	463
1.2079	464
1.2068	465
1.2057	466
1.2046	467
1.2035	468
1.2025	469
1.2014	470
1.2003	471
1.1992	472
1.1981	473
1.1971	474
1.196	475
1.1949	476
1.1938	477
1.1927	478
1.1916	479
1.1906	480
1.1895	481
1.1884	482
1.1873	483
1.1862	484
1.1851	485
1.1841	486
1.183	487
1.1819	488
1.1808	489
1.1797	490
1.1786	491
1.1776	492
1.1765	493
1.1754	494
1.1743	495
1.1732	496
1.1722	497
1.1711	498
1.17	499
1.1689	500
1.1678	501
1.1667	502
1.1657	503
1.1646	504
1.1635	505
1.1624	506
1.1613	507
1.1602	508
1.1592	509
1.1581	510
1.157	511
1.1559	512
1.1548	513
1.1537	514
1.1527	515
1.1516	516
1.1505	517
1.1494	518
1.1483	519
1.1473	520
1.1462	521
1.1451	522
1.144	523
1.1429	524
1.1418	525
1.1408	526
1.1397	527
1.1386	528
1.1375	529
1.1364	530
1.1353	531
1.1343	532
1.1332	533
1.1321	534
1.131	535
1.1299	536
1.1289	537
1.1278	538
1.1267	539
1.1256	540
1.1245	541
1.1234	542
1.1224	543
1.1213	544
1.1202	545
1.1191	546
1.118	547
1.1169	548
1.1159	549
1.1148	550
1.1137	551
1.1126	552
1.1115	553
1.1104	554
1.1094	555
1.1083	556
1.1072	557
1.1061	558
1.105	559
1.104	560
1.1038	561
1.1036	562
1.1034	563
1.1032	564
1.103	565
1.1028	566
1.1027	567
1.1025	568
1.1023	569
1.1021	570
1.1019	571
1.1017	572
1.1015	573
1.1014	574
1.1012	575
1.101	576
1.1008	577
1.1006	578
1.1004	579
1.1002	580
1.1001	581
1.0999	582
1.0997	583
1.0995	584
1.0993	585
1.0991	586
1.099	587
1.0988	588
1.0986	589
1.0984	590
1.0982	591
1.098	592
1.0978	593
1.0977	594
1.0975	595
1.0973	596
1.0971	597
1.0969	598
1.0967	599
1.0965	600
1.0964	601
1.0962	602
1.096	603
1.0958	604
1.0956	605
1.0954	606
1.0952	607
1.0951	608
1.0949	609
1.0947	610
1.0945	611
1.0943	612
1.0941	613
1.0939	614
1.0938	615
1.0936	616
1.0934	617
1.0932	618
1.093	619
1.0928	620
1.0927	621
1.0925	622
1.0923	623
1.0921	624
1.0919	625
1.0917	626
1.0915	627
1.0914	628
1.0912	629
1.091	630
1.0908	631
1.0906	632
1.0904	633
1.0902	634
1.0901	635
1.0899	636
1.0897	637
1.0895	638
1.0893	639
1.0891	640
1.0889	641
1.0888	642
1.0886	643
1.0884	644
1.0882	645
1.088	646
1.0878	647
1.0877	648
1.0875	649
1.0873	650
1.0871	651
1.0869	652
1.0867	653
1.0865	654
1.0864	655
1.0862	656
1.086	657
1.0858	658
1.0856	659
1.0854	660
1.085	661
1.0845	662
1.084	663
1.0836	664
1.0831	665
1.0826	666
1.0822	667
1.0817	668
1.0812	669
1.0808	670
1.0803	671
1.0798	672
1.0794	673
1.0789	674
1.0784	675
1.078	676
1.0775	677
1.077	678
1.0766	679
1.0761	680
1.0756	681
1.0752	682
1.0747	683
1.0742	684
1.0738	685
1.0733	686
1.0728	687
1.0724	688
1.0719	689
1.0714	690
1.071	691
1.0705	692
1.07	693
1.0696	694
1.0691	695
1.0686	696
1.0682	697
1.0677	698
1.0672	699
1.0668	700
1.0663	701
1.0658	702
1.0654	703
1.0649	704
1.0644	705
1.064	706
1.0635	707
1.063	708
1.0626	709
1.0621	710
1.0616	711
1.0612	712
1.0607	713
1.0602	714
1.0598	715
1.0593	716
1.0588	717
1.0584	718
1.0579	719
1.0574	720
1.057	721
1.0565	722
1.056	723
1.0556	724
1.0551	725
1.0546	726
1.0542	727
1.0537	728
1.0532	729
1.0528	730
1.0523	731
1.0518	732
1.0514	733
1.0509	734
1.0504	735
1.05	736
1.0495	737
1.049	738
1.0486	739
1.0481	740
1.0476	741
1.0472	742
1.0467	743
1.0462	744
1.0458	745
1.0453	746
1.0448	747
1.0444	748
1.0439	749
1.0434	750
1.043	751
1.0425	752
1.042	753
1.0416	754
1.0411	755
1.0406	756
1.0402	757
1.0397	758
1.0392	759
1.0388	760
1.0385	761
1.0383	762
1.038	763
1.0378	764
1.0376	765
1.0373	766
1.0371	767
1.0368	768
1.0366	769
1.0364	770
1.0361	771
1.0359	772
1.0356	773
1.0354	774
1.0352	775
1.0349	776
1.0347	777
1.0344	778
1.0342	779
1.034	780
1.0337	781
1.0335	782
1.0332	783
1.033	784
1.0328	785
1.0325	786
1.0323	787
1.032	788
1.0318	789
1.0316	790
1.0313	791
1.0311	792
1.0308	793
1.0306	794
1.0304	795
1.0301	796
1.0299	797
1.0296	798
1.0294	799
1.0292	800
1.0289	801
1.0287	802
1.0284	803
1.0282	804
1.028	805
1.0277	806
1.0275	807
1.0272	808
1.027	809
1.0268	810
1.0265	811
1.0263	812
1.026	813
1.0258	814
1.0256	815
1.0253	816
1.0251	817
1.0248	818
1.0246	819
1.0244	820
1.0241	821
1.0239	822
1.0236	823
1.0234	824
1.0232	825
1.0229	826
1.0227	827
1.0224	828
1.0222	829
1.022	830
1.0217	831
1.0215	832
1.0212	833
1.021	834
1.0208	835
1.0205	836
1.0203	837
1.02	838
1.0198	839
1.0196	840
1.0193	841
1.0191	842
1.0188	843
1.0186	844
1.0184	845
1.0181	846
1.0179	847
1.0176	848
1.0174	849
1.0172	850
1.0169	851
1.0167	852
1.0164	853
1.0162	854
1.016	855
1.0157	856
1.0155	857
1.0152	858
1.015	859
1.0148	860
1.0152	861
1.0156	862
1.0159	863
1.0163	864
1.0167	865
1.0171	866
1.0175	867
1.0179	868
1.0183	869
1.0187	870
1.0191	871
1.0195	872
1.0199	873
1.0203	874
1.0207	875
1.0211	876
1.0215	877
1.0219	878
1.0223	879
1.0227	880
1.0231	881
1.0235	882
1.0239	883
1.0242	884
1.0246	885
1.025	886
1.0254	887
1.0258	888
1.0262	889
1.0266	890
1.027	891
1.0274	892
1.0278	893
1.0282	894
1.0286	895
1.029	896
1.0294	897
1.0298	898
1.0302	899
1.0306	900
1.031	901
1.0314	902
1.0318	903
1.0321	904
1.0325	905
1.0329	906
1.0333	907
1.0337	908
1.0341	909
1.0345	910
1.0349	911
1.0353	912
1.0357	913
1.0361	914
1.0365	915
1.0369	916
1.0373	917
1.0377	918
1.0381	919
1.0385	920
1.0389	921
1.0393	922
1.0397	923
1.0401	924
1.0404	925
1.0408	926
1.0412	927
1.0416	928
1.042	929
1.0424	930
1.0428	931
1.0432	932
1.0436	933
1.044	934
1.0444	935
1.0448	936
1.0452	937
1.0456	938
1.046	939
1.0464	940
1.0468	941
1.0472	942
1.0476	943
1.048	944
1.0484	945
1.0487	946
1.0491	947
1.0495	948
1.0499	949
1.0503	950
1.0507	951
1.0511	952
1.0515	953
1.0519	954
1.0523	955
1.0527	956
1.0531	957
1.0535	958
1.0539	959
1.0543	960
1.054	961
1.0537	962
1.0535	963
1.0532	964
1.0529	965
1.0526	966
1.0524	967
1.0521	968
1.0518	969
1.0515	970
1.0513	971
1.051	972
1.0507	973
1.0505	974
1.0502	975
1.0499	976
1.0496	977
1.0494	978
1.0491	979
1.0488	980
1.0485	981
1.0483	982
1.048	983
1.0477	984
1.0474	985
1.0472	986
1.0469	987
1.0466	988
1.0464	989
1.0461	990
1.0458	991
1.0455	992
1.0453	993
1.045	994
1.0447	995
1.0444	996
1.0442	997
1.0439	998
1.0436	999
1.0433	1000
1.0431	1001
1.0428	1002
1.0425	1003
1.0423	1004
1.042	1005
1.0417	1006
1.0414	1007
1.0412	1008
1.0409	1009
1.0406	1010
1.0403	1011
1.0401	1012
1.0398	1013
1.0395	1014
1.0392	1015
1.039	1016
1.0387	1017
1.0384	1018
1.0382	1019
1.0379	1020
1.0376	1021
1.0373	1022
1.0371	1023
1.0368	1024
1.0365	1025
1.0362	1026
1.036	1027
1.0357	1028
1.0354	1029
1.0351	1030
1.0349	1031
1.0346	1032
1.0343	1033
1.0341	1034
1.0338	1035
1.0335	1036
1.0332	1037
1.033	1038
1.0327	1039
1.0324	1040
1.0321	1041
1.0319	1042
1.0316	1043
1.0313	1044
1.031	1045
1.0308	1046
1.0305	1047
1.0302	1048
1.03	1049
1.0297	1050
1.0294	1051
1.0291	1052
1.0289	1053
1.0286	1054
1.0283	1055
1.028	1056
1.0278	1057
1.0275	1058
1.0272	1059
1.0269	1060
1.027	1061
1.0271	1062
1.0271	1063
1.0272	1064
1.0272	1065
1.0273	1066
1.0273	1067
1.0274	1068
1.0274	1069
1.0275	1070
1.0275	1071
1.0276	1072
1.0277	1073
1.0277	1074
1.0278	1075
1.0278	1076
1.0279	1077
1.0279	1078
1.028	1079
1.028	1080
1.0281	1081
1.0281	1082
1.0282	1083
1.0283	1084
1.0283	1085
1.0284	1086
1.0284	1087
1.0285	1088
1.0285	1089
1.0286	1090
1.0286	1091
1.0287	1092
1.0287	1093
1.0288	1094
1.0289	1095
1.0289	1096
1.029	1097
1.029	1098
1.0291	1099
1.0291	1100
1.0292	1101
1.0292	1102
1.0293	1103
1.0293	1104
1.0294	1105
1.0295	1106
1.0295	1107
1.0296	1108
1.0296	1109
1.0297	1110
1.0297	1111
1.0298	1112
1.0298	1113
1.0299	1114
1.03	1115
1.03	1116
1.0301	1117
1.0301	1118
1.0302	1119
1.0302	1120
1.0303	1121
1.0303	1122
1.0304	1123
1.0304	1124
1.0305	1125
1.0306	1126
1.0306	1127
1.0307	1128
1.0307	1129
1.0308	1130
1.0308	1131
1.0309	1132
1.0309	1133
1.031	1134
1.031	1135
1.0311	1136
1.0312	1137
1.0312	1138
1.0313	1139
1.0313	1140
1.0314	1141
1.0314	1142
1.0315	1143
1.0315	1144
1.0316	1145
1.0316	1146
1.0317	1147
1.0318	1148
1.0318	1149
1.0319	1150
1.0319	1151
1.032	1152
1.032	1153
1.0321	1154
1.0321	1155
1.0322	1156
1.0322	1157
1.0323	1158
1.0324	1159
1.0324	1160
1.033	1161
1.0335	1162
1.0341	1163
1.0346	1164
1.0352	1165
1.0358	1166
1.0363	1167
1.0369	1168
1.0374	1169
1.038	1170
1.0385	1171
1.0391	1172
1.0397	1173
1.0402	1174
1.0408	1175
1.0413	1176
1.0419	1177
1.0425	1178
1.043	1179
1.0436	1180
1.0441	1181
1.0447	1182
1.0452	1183
1.0458	1184
1.0464	1185
1.0469	1186
1.0475	1187
1.048	1188
1.0486	1189
1.0492	1190
1.0497	1191
1.0503	1192
1.0508	1193
1.0514	1194
1.0519	1195
1.0525	1196
1.0531	1197
1.0536	1198
1.0542	1199
1.0547	1200
1.0553	1201
1.0558	1202
1.0564	1203
1.057	1204
1.0575	1205
1.0581	1206
1.0586	1207
1.0592	1208
1.0598	1209
1.0603	1210
1.0609	1211
1.0614	1212
1.062	1213
1.0625	1214
1.0631	1215
1.0637	1216
1.0642	1217
1.0648	1218
1.0653	1219
1.0659	1220
1.0665	1221
1.067	1222
1.0676	1223
1.0681	1224
1.0687	1225
1.0692	1226
1.0698	1227
1.0704	1228
1.0709	1229
1.0715	1230
1.072	1231
1.0726	1232
1.0731	1233
1.0737	1234
1.0743	1235
1.0748	1236
1.0754	1237
1.0759	1238
1.0765	1239
1.0771	1240
1.0776	1241
1.0782	1242
1.0787	1243
1.0793	1244
1.0798	1245
1.0804	1246
1.081	1247
1.0815	1248
1.0821	1249
1.0826	1250
1.0832	1251
1.0838	1252
1.0843	1253
1.0849	1254
1.0854	1255
1.086	1256
1.0865	1257
1.0871	1258
1.0877	1259
1.0882	1260
1.088	1261
1.0878	1262
1.0875	1263
1.0873	1264
1.0871	1265
1.0869	1266
1.0866	1267
1.0864	1268
1.0862	1269
1.086	1270
1.0857	1271
1.0855	1272
1.0853	1273
1.085	1274
1.0848	1275
1.0846	1276
1.0844	1277
1.0841	1278
1.0839	1279
1.0837	1280
1.0835	1281
1.0832	1282
1.083	1283
1.0828	1284
1.0826	1285
1.0823	1286
1.0821	1287
1.0819	1288
1.0816	1289
1.0814	1290
1.0812	1291
1.081	1292
1.0807	1293
1.0805	1294
1.0803	1295
1.0801	1296
1.0798	1297
1.0796	1298
1.0794	1299
1.0792	1300
1.0789	1301
1.0787	1302
1.0785	1303
1.0782	1304
1.078	1305
1.0778	1306
1.0776	1307
1.0773	1308
1.0771	1309
1.0769	1310
1.0767	1311
1.0764	1312
1.0762	1313
1.076	1314
1.0758	1315
1.0755	1316
1.0753	1317
1.0751	1318
1.0749	1319
1.0746	1320
1.0744	1321
1.0742	1322
1.0739	1323
1.0737	1324
1.0735	1325
1.0733	1326
1.073	1327
1.0728	1328
1.0726	1329
1.0724	1330
1.0721	1331
1.0719	1332
1.0717	1333
1.0715	1334
1.0712	1335
1.071	1336
1.0708	1337
1.0705	1338
1.0703	1339
1.0701	1340
1.0699	1341
1.0696	1342
1.0694	1343
1.0692	1344
1.069	1345
1.0687	1346
1.0685	1347
1.0683	1348
1.0681	1349
1.0678	1350
1.0676	1351
1.0674	1352
1.0671	1353
1.0669	1354
1.0667	1355
1.0665	1356
1.0662	1357
1.066	1358
1.0658	1359
1.0656	1360
1.0653	1361
1.065	1362
1.0648	1363
1.0645	1364
1.0643	1365
1.064	1366
1.0638	1367
1.0635	1368
1.0633	1369
1.063	1370
1.0627	1371
1.0625	1372
1.0622	1373
1.062	1374
1.0617	1375
1.0615	1376
1.0612	1377
1.0609	1378
1.0607	1379
1.0604	1380
1.0602	1381
1.0599	1382
1.0597	1383
1.0594	1384
1.0592	1385
1.0589	1386
1.0586	1387
1.0584	1388
1.0581	1389
1.0579	1390
1.0576	1391
1.0574	1392
1.0571	1393
1.0568	1394
1.0566	1395
1.0563	1396
1.0561	1397
1.0558	1398
1.0556	1399
1.0553	1400
1.0551	1401
1.0548	1402
1.0545	1403
1.0543	1404
1.054	1405
1.0538	1406
1.0535	1407
1.0533	1408
1.053	1409
1.0527	1410
1.0525	1411
1.0522	1412
1.052	1413
1.0517	1414
1.0515	1415
1.0512	1416
1.051	1417
1.0507	1418
1.0504	1419
1.0502	1420
1.0499	1421
1.0497	1422
1.0494	1423
1.0492	1424
1.0489	1425
1.0486	1426
1.0484	1427
1.0481	1428
1.0479	1429
1.0476	1430
1.0474	1431
1.0471	1432
1.0469	1433
1.0466	1434
1.0463	1435
1.0461	1436
1.0458	1437
1.0456	1438
1.0453	1439
1.0451	1440
1.0448	1441
1.0445	1442
1.0443	1443
1.044	1444
1.0438	1445
1.0435	1446
1.0433	1447
1.043	1448
1.0428	1449
1.0425	1450
1.0422	1451
1.042	1452
1.0417	1453
1.0415	1454
1.0412	1455
1.041	1456
1.0407	1457
1.0405	1458
1.0402	1459
1.0399	1460
1.0402	1461
1.0404	1462
1.0407	1463
1.0409	1464
1.0411	1465
1.0414	1466
1.0416	1467
1.0418	1468
1.0421	1469
1.0423	1470
1.0426	1471
1.0428	1472
1.043	1473
1.0433	1474
1.0435	1475
1.0437	1476
1.044	1477
1.0442	1478
1.0445	1479
1.0447	1480
1.0449	1481
1.0452	1482
1.0454	1483
1.0456	1484
1.0459	1485
1.0461	1486
1.0464	1487
1.0466	1488
1.0468	1489
1.0471	1490
1.0473	1491
1.0476	1492
1.0478	1493
1.048	1494
1.0483	1495
1.0485	1496
1.0487	1497
1.049	1498
1.0492	1499
1.0495	1500
1.0497	1501
1.0499	1502
1.0502	1503
1.0504	1504
1.0506	1505
1.0509	1506
1.0511	1507
1.0514	1508
1.0516	1509
1.0518	1510
1.0521	1511
1.0523	1512
1.0525	1513
1.0528	1514
1.053	1515
1.0533	1516
1.0535	1517
1.0537	1518
1.054	1519
1.0542	1520
1.0545	1521
1.0547	1522
1.0549	1523
1.0552	1524
1.0554	1525
1.0556	1526
1.0559	1527
1.0561	1528
1.0564	1529
1.0566	1530
1.0568	1531
1.0571	1532
1.0573	1533
1.0575	1534
1.0578	1535
1.058	1536
1.0583	1537
1.0585	1538
1.0587	1539
1.059	1540
1.0592	1541
1.0594	1542
1.0597	1543
1.0599	1544
1.0602	1545
1.0604	1546
1.0606	1547
1.0609	1548
1.0611	1549
1.0614	1550
1.0616	1551
1.0618	1552
1.0621	1553
1.0623	1554
1.0625	1555
1.0628	1556
1.063	1557
1.0633	1558
1.0635	1559
1.0637	1560
1.0633	1561
1.0629	1562
1.0625	1563
1.0621	1564
1.0617	1565
1.0613	1566
1.0609	1567
1.0605	1568
1.0601	1569
1.0597	1570
1.0593	1571
1.0589	1572
1.0585	1573
1.0581	1574
1.0577	1575
1.0574	1576
1.057	1577
1.0566	1578
1.0562	1579
1.0558	1580
1.0554	1581
1.055	1582
1.0546	1583
1.0542	1584
1.0538	1585
1.0534	1586
1.053	1587
1.0526	1588
1.0522	1589
1.0518	1590
1.0514	1591
1.051	1592
1.0506	1593
1.0502	1594
1.0498	1595
1.0494	1596
1.049	1597
1.0486	1598
1.0482	1599
1.0478	1600
1.0474	1601
1.047	1602
1.0466	1603
1.0462	1604
1.0458	1605
1.0454	1606
1.045	1607
1.0446	1608
1.0442	1609
1.0438	1610
1.0434	1611
1.043	1612
1.0426	1613
1.0422	1614
1.0418	1615
1.0414	1616
1.041	1617
1.0406	1618
1.0402	1619
1.0398	1620
1.0394	1621
1.039	1622
1.0386	1623
1.0382	1624
1.0378	1625
1.0374	1626
1.037	1627
1.0366	1628
1.0362	1629
1.0358	1630
1.0354	1631
1.035	1632
1.0346	1633
1.0342	1634
1.0338	1635
1.0334	1636
1.033	1637
1.0326	1638
1.0322	1639
1.0318	1640
1.0314	1641
1.031	1642
1.0306	1643
1.0302	1644
1.0298	1645
1.0294	1646
1.029	1647
1.0286	1648
1.0283	1649
1.0279	1650
1.0275	1651
1.0271	1652
1.0267	1653
1.0263	1654
1.0259	1655
1.0255	1656
1.0251	1657
1.0247	1658
1.0243	1659
1.0239	1660
1.0237	1661
1.0236	1662
1.0235	1663
1.0234	1664
1.0232	1665
1.0231	1666
1.023	1667
1.0229	1668
1.0227	1669
1.0226	1670
1.0225	1671
1.0224	1672
1.0222	1673
1.0221	1674
1.022	1675
1.0219	1676
1.0217	1677
1.0216	1678
1.0215	1679
1.0214	1680
1.0212	1681
1.0211	1682
1.021	1683
1.0209	1684
1.0207	1685
1.0206	1686
1.0205	1687
1.0204	1688
1.0202	1689
1.0201	1690
1.02	1691
1.0199	1692
1.0197	1693
1.0196	1694
1.0195	1695
1.0193	1696
1.0192	1697
1.0191	1698
1.019	1699
1.0188	1700
1.0187	1701
1.0186	1702
1.0185	1703
1.0183	1704
1.0182	1705
1.0181	1706
1.018	1707
1.0178	1708
1.0177	1709
1.0176	1710
1.0175	1711
1.0173	1712
1.0172	1713
1.0171	1714
1.017	1715
1.0168	1716
1.0167	1717
1.0166	1718
1.0165	1719
1.0163	1720
1.0162	1721
1.0161	1722
1.016	1723
1.0158	1724
1.0157	1725
1.0156	1726
1.0155	1727
1.0153	1728
1.0152	1729
1.0151	1730
1.015	1731
1.0148	1732
1.0147	1733
1.0146	1734
1.0145	1735
1.0143	1736
1.0142	1737
1.0141	1738
1.014	1739
1.0138	1740
1.0137	1741
1.0136	1742
1.0135	1743
1.0133	1744
1.0132	1745
1.0131	1746
1.013	1747
1.0128	1748
1.0127	1749
1.0126	1750
1.0125	1751
1.0123	1752
1.0122	1753
1.0121	1754
1.0119	1755
1.0118	1756
1.0117	1757
1.0116	1758
1.0114	1759
1.0113	1760
1.0116	1761
1.0119	1762
1.0122	1763
1.0124	1764
1.0127	1765
1.013	1766
1.0133	1767
1.0135	1768
1.0138	1769
1.0141	1770
1.0144	1771
1.0147	1772
1.0149	1773
1.0152	1774
1.0155	1775
1.0158	1776
1.016	1777
1.0163	1778
1.0166	1779
1.0169	1780
1.0172	1781
1.0174	1782
1.0177	1783
1.018	1784
1.0183	1785
1.0186	1786
1.0188	1787
1.0191	1788
1.0194	1789
1.0197	1790
1.0199	1791
1.0202	1792
1.0205	1793
1.0208	1794
1.0211	1795
1.0213	1796
1.0216	1797
1.0219	1798
1.0222	1799
1.0224	1800
1.0227	1801
1.023	1802
1.0233	1803
1.0236	1804
1.0238	1805
1.0241	1806
1.0244	1807
1.0247	1808
1.0249	1809
1.0252	1810
1.0255	1811
1.0258	1812
1.0261	1813
1.0263	1814
1.0266	1815
1.0269	1816
1.0272	1817
1.0274	1818
1.0277	1819
1.028	1820
1.0283	1821
1.0286	1822
1.0288	1823
1.0291	1824
1.0294	1825
1.0297	1826
1.0299	1827
1.0302	1828
1.0305	1829
1.0308	1830
1.0311	1831
1.0313	1832
1.0316	1833
1.0319	1834
1.0322	1835
1.0325	1836
1.0327	1837
1.033	1838
1.0333	1839
1.0336	1840
1.0338	1841
1.0341	1842
1.0344	1843
1.0347	1844
1.035	1845
1.0352	1846
1.0355	1847
1.0358	1848
1.0361	1849
1.0363	1850
1.0366	1851
1.0369	1852
1.0372	1853
1.0375	1854
1.0377	1855
1.038	1856
1.0383	1857
1.0386	1858
1.0388	1859
1.0391	1860
1.039	1861
1.0389	1862
1.0389	1863
1.0388	1864
1.0387	1865
1.0386	1866
1.0385	1867
1.0384	1868
1.0383	1869
1.0382	1870
1.0381	1871
1.038	1872
1.0379	1873
1.0379	1874
1.0378	1875
1.0377	1876
1.0376	1877
1.0375	1878
1.0374	1879
1.0373	1880
1.0372	1881
1.0371	1882
1.037	1883
1.037	1884
1.0369	1885
1.0368	1886
1.0367	1887
1.0366	1888
1.0365	1889
1.0364	1890
1.0363	1891
1.0362	1892
1.0361	1893
1.036	1894
1.036	1895
1.0359	1896
1.0358	1897
1.0357	1898
1.0356	1899
1.0355	1900
1.0354	1901
1.0353	1902
1.0352	1903
1.0351	1904
1.0351	1905
1.035	1906
1.0349	1907
1.0348	1908
1.0347	1909
1.0346	1910
1.0345	1911
1.0344	1912
1.0343	1913
1.0342	1914
1.0341	1915
1.0341	1916
1.034	1917
1.0339	1918
1.0338	1919
1.0337	1920
1.0336	1921
1.0335	1922
1.0334	1923
1.0333	1924
1.0332	1925
1.0332	1926
1.0331	1927
1.033	1928
1.0329	1929
1.0328	1930
1.0327	1931
1.0326	1932
1.0325	1933
1.0324	1934
1.0323	1935
1.0323	1936
1.0322	1937
1.0321	1938
1.032	1939
1.0319	1940
1.0318	1941
1.0317	1942
1.0316	1943
1.0315	1944
1.0314	1945
1.0313	1946
1.0313	1947
1.0312	1948
1.0311	1949
1.031	1950
1.0309	1951
1.0308	1952
1.0307	1953
1.0306	1954
1.0305	1955
1.0304	1956
1.0304	1957
1.0303	1958
1.0302	1959
1.0301	1960
1.0298	1961
1.0295	1962
1.0292	1963
1.0289	1964
1.0286	1965
1.0283	1966
1.028	1967
1.0278	1968
1.0275	1969
1.0272	1970
1.0269	1971
1.0266	1972
1.0263	1973
1.026	1974
1.0257	1975
1.0254	1976
1.0251	1977
1.0249	1978
1.0246	1979
1.0243	1980
1.024	1981
1.0237	1982
1.0234	1983
1.0231	1984
1.0228	1985
1.0225	1986
1.0222	1987
1.022	1988
1.0217	1989
1.0214	1990
1.0211	1991
1.0208	1992
1.0205	1993
1.0202	1994
1.0199	1995
1.0196	1996
1.0193	1997
1.0191	1998
1.0188	1999
[truncated: 5,001 more rows]
