# Supplementary material for: Cosmogenic exposure dating reveals limited long-term variability in erosion of a rocky coastline
Source: Nat Commun. 2020 Jul 30;11:3804. doi: 10.1038/s41467-020-17611-9 (PMC7393086; doi:10.1038/s41467-020-17611-9)
Supplement: Supplementary file 4 — Supplementary Data 2 [file 41467_2020_17611_MOESM4_ESM.zip › SupplementaryData2/measured_inheritance.txt]

31	1396	421
50	1893	404
62	1339	402
72	2227	403
83	3562	439
93	4188	487
101	5093	695
150	7905	600
198	9153	583
213	8870	581
220	10697	603
231	10255	522
236	7640	542
248	9715	1229
260	9465	636
267	12326	781
274	6194	590
280	7150	789
288	9034	648
299	11396	596
