# Supplementary material for: Cosmogenic exposure dating reveals limited long-term variability in erosion of a rocky coastline
Source: Nat Commun. 2020 Jul 30;11:3804. doi: 10.1038/s41467-020-17611-9 (PMC7393086; doi:10.1038/s41467-020-17611-9)
Supplement: Supplementary file 4 — Supplementary Data 2 [file 41467_2020_17611_MOESM4_ESM.zip › SupplementaryData2/measured_raw.txt]

0	1304	268
31	2700	325
50	3197	302
62	2643	299
72	3531	301
83	4866	348
93	5492	407
101	6397	641
150	9209	537
198	10457	517
213	10174	516
220	12001	540
231	11559	448
236	8944	471
248	11019	1199
260	10769	576
267	13630	734
274	7498	525
280	8454	742
288	10338	590
299	12700	533
