# Supplementary material for: Cosmogenic exposure dating reveals limited long-term variability in erosion of a rocky coastline
Source: Nat Commun. 2020 Jul 30;11:3804. doi: 10.1038/s41467-020-17611-9 (PMC7393086; doi:10.1038/s41467-020-17611-9)
Supplement: Supplementary file 4 — Supplementary Data 2 [file 41467_2020_17611_MOESM4_ESM.zip › SupplementaryData2/model.m]

% Swirad, Z. M. et al. Cosmogenic exposure dating reveals limited long-term
%variability in erosion of a rocky coastline. Nature Communcations (2020)

%Numerical model to explore cosmogenic 10Be concentrations and reconstruct 
%long-term rocky coastline erosion (in terms of cliff retreat and
%down-wearing of shore platform)

%Zuzanna Swirad (zswirad@ucsd.edu)
%Scripps Institution of Oceanography, University of California San Diego
%last update: 2020-06-19 (MATLAB R2019a)
%%%%%%%%%%%%%%%%%%%%%%%%%%%%%%%%%%%%%%%%%%%%%%%%%%%%%%%%%%%%%%%%%%%%%%%%%%%

%SPECIFICATION
tt=7000;%total time considered (yr)
pw=300;%contemporary platform width (m)
dc=0:300;%distance from the cliff (m)

%CLIFF RETREAT & EXPOSURE AGES
%58 scenarios of cliff retreat:
%20 scenarios: constant retreat rate of 0.5:0.5:10 cm/yr [columns: 1-20]
%19 scenarios of acceleration such that 7 kyr BP the rate was 2:1:20 times
%slower (present rate = 2.5 cm/yr) [columns: 21-39]
%19 scenarios of deceleration such that 7 kyr BP the rate was 2:1:20 times
%faster (present rate = 2.5 cm/yr) [columns: 40-58]

%Matrices follow such a scheme: top left corner refers to the cliff toe
%and/or present time; they usually have 58/301/7001 rows/columns:
%7001 time values (n = 0:1:7000 yr);
%301 distance from the cliff values (dc = 0:1:300 m)
%58 cliff retreat scenarios

%Create a table of retreat rates through time
retreat=zeros(58,tt+1);
for m=1:20
    retreat(m,:)=0.005*m;
end
for m=21:39
    end_rate=0.025/(m-19);
    retreat(m,:)=linspace(0.025,end_rate,tt+1);
end
for m=40:58
    end_rate=0.025*(m-38);
    retreat(m,:)=linspace(0.025,end_rate,tt+1);
end

%Create a table of relative cliff position through time
cliff=zeros(58,tt+1);
for m=1:58
    for n=1:tt
        cliff(m,n+1)=cliff(m,n)+retreat(m,n);
    end
end
cliff=round(cliff,4);

%Create a table of across-shore exposure ages
expo=zeros(58,pw+1);
for m=1:58
    cliff1=cliff(m,:);
    for w=1:pw+1
        if cliff1(end)<(w-1)
            expo(m,w)=0;
        else
            expo(m,w)=find(cliff1>=(w-1),1);
        end
    end
end

%GEOMAGNETIC SCALAR (Sgm): Lifton et al., 2014
magn=load('geomagnetics.txt');
%columns: 1: Sgm; 2: time (yr)

%Create a table of cumulative Sgm
Sgm=zeros(58,pw+1);
for m=1:58
    for w=1:pw+1
        Sgm(m,w)=sum(magn(1:expo(m,w),1))/expo(m,w);
    end
end
         
%TOPOGRAPHIC SHIELDING (Stopo): Mudd et al., 2016
topo=load('toposhield.txt');
%columns: 1: dc (m); 2: Stopo

%Create a table of cumulative Stopo
Stopo=zeros(58,pw+1);
for m=1:58
    dist1=zeros(tt+1,pw+1);
    stopo1=zeros(tt+1,pw+1);
    for w=1:pw+1
        for n=1:tt+1
            if expo(m,w)>=n
                dist1(n,w)=dc(w)-cliff(m,n);
                if dist1(n,w)<=0
                    stopo1(n,w)=topo(1,2);
                else
                    for w2=2:pw+1
                        if dist1(n,w)>topo(w2-1,1) && dist1(n,w)<=topo(w2,1)
                            stopo1(n,w)=(dist1(n,w)-topo(w2-1,1))*(topo(w2,2)-topo(w2-1,2))+topo(w2-1,2);
                        end
                    end
                end
            end
        end
    end
    Stopo(m,:)=sum(stopo1,1)./expo(m,:);
end

%PLATFORM EROSION SCALAR (Ser) && WATER SHIELDING (Sw)
%Assumption: exposed foreshore surface cannot be >3.2 m (HAT) above RSL
%Platform erosion scenarios:
%1. zero platform erosion (ignored)
%2. parallel erosion model (idealised shape 300m & 0.4* - RSL)
%3. platform widening model
%4. empirical model (Swirad et al., 2019)

profile=load('profile.txt');
%columns: 1: dc (m); 2: real elevation (m AOD); 3: idealised elevations 
%simplified to the least-squares inclined straight (m AOD)
real = profile(:,1:2);
ideal=profile;
ideal(:,2)=[];
%Lift idealised profile to positive elevations (>=0 m AOD)
ideal0=ideal(:,2)+1.171;

rsl=load('sealevel.txt');
%array of RLS (m AOD) in the last 7 kyr: Sturt et al., 2013
rsl=flipud(rsl);

tides=load('tides.txt');
%columns: 1: frequency (from 2006-2010 hourly raw data); 2: tidal duration (%); 
%3: central elevation of 10 cm vertical bins (m AOD): https://www.bodc.ac.uk/
ro=1.024;%water density (g/cm3): Rosser et al 2010
lambda=160;%attenuation length (g/cm2): Goethals et al. 2009

%Scenario 1. zero platform erosion (output: Sw1; Ser1=1)
%Create a table of cumulative Sw1
Sw1=zeros(58,pw+1);
for m=1:58
    sw1a=zeros(tt+1,pw+1);%Sw through time
    elevt=real(:,2)';%present elevation (m AOD)
    for n=1:tt+1
        elevt_rsl=elevt-rsl(n);%elevation relative to sea level at time n
        for w=1:pw+1
            if elevt_rsl(w)>3.2
                elevt_rsl(w)=3.2;
            end
            if w-1>=cliff(m,n)
                for t=1:80
                    if elevt_rsl(w)>=tides(t,3)+0.05
                        sw1a(n,w)=sw1a(n,w)+tides(t,2)/100;
                    elseif elevt_rsl(w)<tides(t,3)+0.05 && elevt_rsl(w)>=tides(t,3)-0.05
                        x=(tides(t,3)+0.05-elevt_rsl(w))*100;%depth (cm)
                        sw1a(n,w)=sw1a(n,w)+tides(t,2)*((tides(t,3)+0.05-elevt_rsl(w))/0.1)/100+tides(t,2)*(1-(tides(t,3)+0.05-elevt_rsl(w))/0.1)/100*exp(-ro*x/lambda);
                    else
                        x=(tides(t,3)-0.05-elevt_rsl(w))*100;
                        sw1a(n,w)=sw1a(n,w)+tides(t,2)/100*exp(-ro*x/lambda);
                    end
                end
            end
        end
    end
    for w=1:pw+1
        Sw1(m,w)=(sum(sw1a(:,w)))/expo(m,w);
    end
end

%Scenario 2. parallel erosion model (outputs: Sw2, Ser2)
elev2a=zeros(58,tt+1);%elevation relative to the present excluding RSL
down2a=retreat*deg2rad(0.4);%erosion rate excluding RSL
for m=1:58
    for n=2:tt+1
        elev2a(m,n)=elev2a(m,n-1)+down2a(m,n-1);
    end
end

elev_pres=real(:,2)';
%Create a table of cumulative Sw2
Sw2=zeros(58,pw+1);
elev2=zeros(58,tt+1);% elevation relative to the present including RSL
for m=1:58
    sw2a=zeros(tt+1,pw+1);%Sw through time
    elev2(m,:)=elev2a(m,:)+rsl';
    for n=1:tt+1
        elevt_rsl=elev_pres+elev2(m,n);
        if elevt_rsl(w)>3.2
            elevt_rsl(w)=3.2;
        end
        for w=1:pw+1
            if w-1>=cliff(m,n)
                for t=1:80
                    if elevt_rsl(w)>=tides(t,3)+0.05
                        sw2a(n,w)=sw2a(n,w)+tides(t,2)/100;
                    elseif elevt_rsl(w)<tides(t,3)+0.05 && elevt_rsl(w)>=tides(t,3)-0.05
                        x=(tides(t,3)+0.05-elevt_rsl(w))*100;%depth (cm)
                        sw2a(n,w)=sw2a(n,w)+tides(t,2)*((tides(t,3)+0.05-elevt_rsl(w))/0.1)/100+tides(t,2)*(1-(tides(t,3)+0.05-elevt_rsl(w))/0.1)/100*exp(-ro*x/lambda);
                    else
                        x=(tides(t,3)-0.05-elevt_rsl(w))*100;
                        sw2a(n,w)=sw2a(n,w)+tides(t,2)/100*exp(-ro*x/lambda);
                    end
                end
            end
        end
    end
    for w=1:pw+1
        Sw2(m,w)=(sum(sw2a(:,w)))/expo(m,w);
    end
 end

ser2t=exp(-elev2/1.3);%Ser through time
%Create a table of cumulative Ser2
Ser2=zeros(58,pw+1);
for m=1:58
    for n=1:tt+1
        for w=1:pw+1
            Ser2(m,w)=sum(ser2t(m,1:expo(m,w)))/expo(m,w);
        end
    end
end
 
%Scenario 3. platform widening model (outputs: Sw3, Ser3)
rangei=max(ideal(:,2))-min(ideal(:,2));%vertical range of the idealised profile
slopet=zeros(58,tt+1);%slope through time
pwt=pw-cliff;%platform width through time
for m=1:58
    for n=1:tt+1
        if pwt(m,n)<0
            pwt(m,n)=0;
        else
            slopet(m,n)=atan(rangei/pwt(m,n));
        end
    end
end

%Create a table of cumulative Ser3
Ser3=zeros(58,pw+1);
%Create a table of cumulative Sw3
Sw3=zeros(58,pw+1);

for m=1:58
    elev3a=zeros(tt+1,pw+1);%elevation relative to the present through time
    elev3a(1,:)=ideal0(:);
    elev3b=zeros(tt+1,pw+1);%actual elevation through time
    elev3b(1,:)=real(:,2)';
    sw3a=zeros(tt+1,pw+1);%Sw through time
    depth3=zeros(tt+1,pw+1);%depth of presently exposed surface through time
    ser3a=zeros(tt+1,pw+1);%Ser through time
    ser3a(1,:)=1;
    for n=2:tt+1
        for w=1:pw+1
            if w-1>=cliff(m,n) && slopet(m,n)~=0
                elev3a(n,w)=tan(slopet(m,n))*(pw+1-w);
                depth3(n,w)=elev3a(n,w)-ideal0(w);
                ser3a(n,w)=exp(-depth3(n,w)/1.3);
                elev3b(n,w)=elev3b(1,w)+depth3(n,w)+rsl(n);
                if elev3b(n,w)>3.2
                    elev3b(n,w)=3.2;
                end
                for t=1:80
                    if elev3b(n,w)>=tides(t,3)+0.05
                        sw3a(n,w)=sw3a(n,w)+tides(t,2)/100;
                    elseif elev3b(n,w)<tides(t,3)+0.05 && elev3b(n,w)>=tides(t,3)-0.05
                        x=(tides(t,3)+0.05-elev3b(n,w))*100;%depth (cm)
                        sw3a(n,w)=sw3a(n,w)+tides(t,2)*((tides(t,3)+0.05-elev3b(n,w))/0.1)/100+tides(t,2)*(1-(tides(t,3)+0.05-elev3b(n,w))/0.1)/100*exp(-ro*x/lambda);
                    else
                        x=(tides(t,3)-0.05-elev3b(n,w))*100;
                        sw3a(n,w)=sw3a(n,w)+tides(t,2)/100*exp(-ro*x/lambda);
                    end
                end
            end
        end
    end
    for w=1:pw+1
        Ser3(m,w)=(sum(ser3a(:,w)))/expo(m,w);
        Sw3(m,w)=(sum(sw3a(:,w)))/expo(m,w);
    end
end

%Scenario 4. empirical model (outputs: Sw4, Ser4)
%Swirad et al 2019: Ero=-2.01+0.01*DistSea+0.60*TidalDur
%Assumption: DistSea~DistCliff

%Create a table of cumulative Ser4
Ser4=zeros(58,pw+1);
%Create a table of cumulative Sw4
Sw4=zeros(58,pw+1);

for m=1:58
    ero=zeros(tt+1,pw+1);
    depth4=zeros(tt+1,pw+1);%depth through time
    ser4a=zeros(tt+1,pw+1);%Ser through time
    ser4a(1,:)=1;
    sw4a=zeros(tt+1,pw+1);%Sw through time
    elevt=ideal(:,2)';%elevation at time n
    for n=1:tt+1
        elevt_rsl=elevt-rsl(n);%elevation relative to the sea level at time n
        for w=1:pw+1        
            if w-1>=cliff(m,n)
                sea=pw-dist1(n,w);
                for t=2:80
                    if  elevt_rsl(w)<tides(t,3)+0.5 && elevt_rsl(w)>=tides(t,3)-0.5 
                        ero(n,w)=(-2.01+0.01*sea+0.60*tides(t,2))/1000;
                        if ero(n,w)<0
                            ero(n,w)=0;
                        end
                    end
                    if elevt_rsl(w)>=tides(t,3)+0.05
                        sw4a(n,w)=sw4a(n,w)+tides(t,2)/100;
                    elseif elevt_rsl(w)<tides(t,3)+0.05 && elevt_rsl(w)>=tides(t,3)-0.05
                        x=(tides(t,3)+0.05-elevt_rsl(w))*100;%depth (cm)
                        sw4a(n,w)=sw4a(n,w)+tides(t,2)*((tides(t,3)+0.05-elevt_rsl(w))/0.1)/100+tides(t,2)*(1-(tides(t,3)+0.05-elevt_rsl(w))/0.1)/100*exp(-ro*x/lambda);
                    else
                        x=(tides(t,3)-0.05-elevt_rsl(w))*100;
                        sw4a(n,w)=sw4a(n,w)+tides(t,2)/100*exp(-ro*x/lambda);
                    end
                end
            end
        end
        elevt=elevt+ero(n,:);
    end
    for n=2:tt+1
        for w=1:pw+1
            if ero(n,w)==0
                depth4(n,w)=0;
            else
                depth4(n,w)=sum(ero(1:(n-1),w));
                ser4a(n,w)=exp(-depth4(n,w)/1.3);
            end
        end
    end
    for w=1:pw+1
        Ser4(m,w)=(sum(ser4a(:,w)))/expo(m,w);
        Sw4(m,w)=(sum(sw4a(:,w)))/expo(m,w);
    end
end

%%%%%%%%%%%%%%%%%%%%%%%%%%%%%%%%%%%%%%%%%%%%%%%%%%%%%%%%%%%%%%%%%%%%%%%%%%%
%VISUALISATION OF EXPOSURE AGES, CLIFF RETREAT RATE AND SHIELDING/SCALING
%FACTORS
%Re-order the rows (58 cliff retreat scenarios) so that they follow such a scheme:
%Rows 1:19: deceleration scenarios such that the rate was 20:-1:2 times
%faster 7 kyr BP
%Rows 20:39: steady retreat rate scenarios of 0.5:0.5:10 cm/yr
%Rows 40:58: acceleration scenarios such that the rate was 2:1:20 times
%slower 7 kyr BP

cc=copper(58);%colour-scale for plotting

%Cliff retreat rate
retreat_new=retreat(58:-1:40,:);
retreat_new(20:39,:)=retreat(1:20,:);
retreat_new(40:58,:)=retreat(21:39,:);
figure(1)
time=0:tt;
for n=1:58
    plot(time,retreat_new(n,:),'color',cc(n,:))
    hold on
end
hold off
title('Past cliff retreat rates')
xlabel('Time (yr BP)') 
ylabel('Cliff retreat rates (m/yr)') 

%Exposure ages
expo_new=expo(58:-1:40,:);
expo_new(20:39,:)=expo(1:20,:);
expo_new(40:58,:)=expo(21:39,:);
for m=1:58
    for w=1:pw+1
        if expo_new(m,w)==0
            expo_new(m,w)=expo_new(m,w)/0;
        end
    end
end
figure(2)
for n=1:58
    plot(dc,expo_new(n,:),'color',cc(n,:))
    hold on
end
hold off
axis([0 pw 0 tt])
title('Across-shore distribution of exposure ages')
xlabel('Distance from the cliff (m)') 
ylabel('Time (yr BP)') 

%Sgm
Sgm_new=Sgm(58:-1:40,:);
Sgm_new(20:39,:)=Sgm(1:20,:);
Sgm_new(40:58,:)=Sgm(21:39,:);
figure(3)
for n=1:58
    plot(dc,Sgm_new(n,:),'color',cc(n,:))
    hold on
end
hold off
axis([0 pw 0.9 1.15]) 
title('Across-shore distribution of cumulative geomagnetic scalar')
xlabel('Distance from the cliff (m)') 
ylabel('Geomagnetic scalar, Sgm') 

%Stopo
Stopo_new=Stopo(58:-1:40,:);
Stopo_new(20:39,:)=Stopo(1:20,:);
Stopo_new(40:58,:)=Stopo(21:39,:);
figure(4)
for n=1:58
    plot(dc,Stopo_new(n,:),'color',cc(n,:))
    hold on
end
hold off
axis([0 pw 0.8 1])
title('Across-shore distribution of cumulative topographic shielding')
xlabel('Distance from the cliff (m)') 
ylabel('Topographic shielding, Stopo') 

%Sw
figure(5)
%Sw1
Sw1_new=Sw1(58:-1:40,:);
Sw1_new(20:39,:)=Sw1(1:20,:);
Sw1_new(40:58,:)=Sw1(21:39,:);
subplot(2,2,1)
for n=1:58
    plot(dc,Sw1_new(n,:),'color',cc(n,:))
    hold on
end
hold off
axis([0 pw 0 1])
title('Zero platform erosion')
xlabel('Distance from the cliff (m)') 
ylabel('Water shielding, Sw') 

%Sw2
Sw2_new=Sw2(58:-1:40,:);
Sw2_new(20:39,:)=Sw2(1:20,:);
Sw2_new(40:58,:)=Sw2(21:39,:);
subplot(2,2,2)
for n=1:58
    plot(dc,Sw2_new(n,:),'color',cc(n,:))
    hold on
end
hold off
axis([0 pw 0 1])
title('Parallel erosion model')
xlabel('Distance from the cliff (m)') 
ylabel('Water shielding, Sw') 

%Sw3
Sw3_new=Sw3(58:-1:40,:);
Sw3_new(20:39,:)=Sw3(1:20,:);
Sw3_new(40:58,:)=Sw3(21:39,:);
subplot(2,2,3)
for n=1:58
    plot(dc,Sw3_new(n,:),'color',cc(n,:))
    hold on
end
hold off
axis([0 pw 0 1])
title('Platform widening model')
xlabel('Distance from the cliff (m)') 
ylabel('Water shielding, Sw') 

%Sw4
Sw4_new=Sw4(58:-1:40,:);
Sw4_new(20:39,:)=Sw4(1:20,:);
Sw4_new(40:58,:)=Sw4(21:39,:);
subplot(2,2,4)
for n=1:58
    plot(dc,Sw4_new(n,:),'color',cc(n,:))
    hold on
end
hold off
axis([0 pw 0 1])
title('Empirical model')
xlabel('Distance from the cliff (m)') 
ylabel('Water shielding, Sw') 
suptitle('Across-shore distribution of cumulative water shielding')

%Ser
figure(6)
%Ser2
Ser2_new=Ser2(58:-1:40,:);
Ser2_new(20:39,:)=Ser2(1:20,:);
Ser2_new(40:58,:)=Ser2(21:39,:);
subplot(2,2,1)
for n=1:58
    plot(dc,Ser2_new(n,:),'color',cc(n,:))
    hold on
end
hold off
axis([0 pw 0 1])
title('Parallel erosion model')
xlabel('Distance from the cliff (m)') 
ylabel('Platform erosion scalar, Ser') 

%Ser3
Ser3_new=Ser3(58:-1:40,:);
Ser3_new(20:39,:)=Ser3(1:20,:);
Ser3_new(40:58,:)=Ser3(21:39,:);
subplot(2,2,2)
for n=1:58
    plot(dc,Ser3_new(n,:),'color',cc(n,:))
    hold on
end
hold off
axis([0 pw 0 1]) 
title('Platform widening model')
xlabel('Distance from the cliff (m)') 
ylabel('Platform erosion scalar, Ser') 

%Ser4
Ser4_new=Ser4(58:-1:40,:);
Ser4_new(20:39,:)=Ser4(1:20,:);
Ser4_new(40:58,:)=Ser4(21:39,:);
subplot(2,2,3)
for n=1:58
    plot(dc,Ser4_new(n,:),'color',cc(n,:))
    hold on
end
hold off
axis([0 pw 0 1]) 
title('Empirical model')
xlabel('Distance from the cliff (m)') 
ylabel('Platform erosion scalar, Ser') 
suptitle('Across-shore distribution of cumulative platform erosion scalar')

%%%%%%%%%%%%%%%%%%%%%%%%%%%%%%%%%%%%%%%%%%%%%%%%%%%%%%%%%%%%%%%%%%%%%%%%%%%
%10Be concentrations
be10=4.009;%Be production rate (atoms/g/yr)

%Measured concentrations
%AMS results +/- AMS measurement error and background error propagating in
%quadrature:
measured_raw=load('measured_raw.txt');
%AMS results minus inherited concnetration (1,304 atoms/g) +/- AMS measurement
%error, background error and inheritance error propagating in quadrature:
measured_inh=load('measured_inheritance.txt');

%Visualise raw concnetrations, topography and tidal levels
%(https://www.ntslf.org/)
figure(7)
yyaxis left
errorbar(measured_raw(:,1),measured_raw(:,2),measured_raw(:,3),'color','k','LineStyle','none');
hold on
scatter(measured_raw(:,1),measured_raw(:,2),'MarkerEdgeColor',[0 0 0],'MarkerFaceColor',[0 0 0])
yyaxis right
plot(dc,real(:,2),'-k')
hold on
yline(2.59);%MHWS
hold on
yline(1.5);%MHWN
hold on
yline(-0.75);%MLWN
hold on
yline(-2.01);%MLWS
hold off
yyaxis left
title('Across-shore distribution of measured 10Be concentrations')
xlabel('Distance from the cliff (m)') 
ylabel('10Be concentrations (atoms/g)') 
yyaxis right
ylabel('Elevation (m AOD)')

%Calculate modelled concentrations
conc1=expo_new.*Stopo_new.*Sgm_new.*Sw1_new.*be10;%zero platform erosion
conc2=expo_new.*Stopo_new.*Sgm_new.*Sw2_new.*Ser2_new.*be10;%parallel erosion model
conc3=expo_new.*Stopo_new.*Sgm_new.*Sw3_new.*Ser3_new*be10;%platform widening model
conc4=expo_new.*Stopo_new.*Sgm_new.*Sw4_new.*Ser4_new*be10;%empirical model

%Visualise measured 10Be concentrations and those modelled with all scenarios  
figure(8)
subplot(2,2,1)
for n=1:58
    plot(dc,conc1(n,:),'color',cc(n,:))
    hold on
end
errorbar(measured_inh(:,1),measured_inh(:,2),measured_inh(:,3),'color','k','LineStyle','none');
hold on
scatter(measured_inh(:,1),measured_inh(:,2),'MarkerEdgeColor',[0 0 0],'MarkerFaceColor',[0 0 0])
hold off
axis([0 pw 0 25000])
title('Zero platform erosion')
xlabel('Distance from the cliff (m)') 
ylabel('10Be concentrations (atoms/g)') 

subplot(2,2,2)
for n=1:58
    plot(dc,conc2(n,:),'color',cc(n,:))
    hold on
end
errorbar(measured_inh(:,1),measured_inh(:,2),measured_inh(:,3),'color','k','LineStyle','none');
hold on
scatter(measured_inh(:,1),measured_inh(:,2),'MarkerEdgeColor',[0 0 0],'MarkerFaceColor',[0 0 0])
hold off
axis([0 pw 0 25000])
title('Parallel erosion model')
xlabel('Distance from the cliff (m)') 
ylabel('10Be concentrations (atoms/g)') 

subplot(2,2,3)
for n=1:58
    plot(dc,conc3(n,:),'color',cc(n,:))
    hold on
end
errorbar(measured_inh(:,1),measured_inh(:,2),measured_inh(:,3),'color','k','LineStyle','none');
hold on
scatter(measured_inh(:,1),measured_inh(:,2),'MarkerEdgeColor',[0 0 0],'MarkerFaceColor',[0 0 0])
hold off
axis([0 pw 0 25000])
title('Platform widening model')
xlabel('Distance from the cliff (m)') 
ylabel('10Be concentrations (atoms/g)') 

subplot(2,2,4)
for n=1:58
    plot(dc,conc4(n,:),'color',cc(n,:))
    hold on
end
errorbar(measured_inh(:,1),measured_inh(:,2),measured_inh(:,3),'color','k','LineStyle','none');
hold on
scatter(measured_inh(:,1),measured_inh(:,2),'MarkerEdgeColor',[0 0 0],'MarkerFaceColor',[0 0 0])
hold off
axis([0 pw 0 25000])
title('Empirical model')
xlabel('Distance from the cliff (m)') 
ylabel('10Be concentrations (atoms/g)') 
suptitle('Across-shore distribution of 10Be concentrations')

%Visualise measured 10Be concentrations and those modelled with the best-fit scenario 
figure(9)
model_max=conc2(28,:)+0.165*conc2(28,:);
model_min=conc2(28,:)-0.165*conc2(28,:);
plot(dc,conc2(28,:),'-k')
hold on
plot(dc,model_max(:),'--k',dc,model_min(:),'--k')
hold on
errorbar(measured_inh(:,1),measured_inh(:,2),measured_inh(:,3),'color','k','LineStyle','none');
hold on
scatter(measured_inh(:,1),measured_inh(:,2),'MarkerEdgeColor',[0 0 0],'MarkerFaceColor',[0 0 0])
hold on
axis([0 pw 0 20000])
title('Across-shore distribution of measured and modelled 10Be concentrations')
xlabel('Distance from the cliff (m)') 
ylabel('10Be concentrations (atoms/g)') 
