# Supplementary material for: Cosmogenic exposure dating reveals limited long-term variability in erosion of a rocky coastline
Source: Nat Commun. 2020 Jul 30;11:3804. doi: 10.1038/s41467-020-17611-9 (PMC7393086; doi:10.1038/s41467-020-17611-9)
Supplement: Supplementary file 4 — Supplementary Data 2 [file 41467_2020_17611_MOESM4_ESM.zip › SupplementaryData2/sealevel.txt]

-5.8419
-5.8395
-5.8371
-5.8347
-5.8322
-5.8298
-5.8274
-5.825
-5.8226
-5.8201
-5.8177
-5.8153
-5.8129
-5.8105
-5.808
-5.8056
-5.8032
-5.8008
-5.7984
-5.7959
-5.7935
-5.7911
-5.7887
-5.7863
-5.7838
-5.7814
-5.779
-5.7766
-5.7742
-5.7717
-5.7693
-5.7669
-5.7645
-5.7621
-5.7596
-5.7572
-5.7548
-5.7524
-5.75
-5.7475
-5.7451
-5.7427
-5.7403
-5.7379
-5.7354
-5.733
-5.7306
-5.7282
-5.7258
-5.7233
-5.7209
-5.7185
-5.7161
-5.7137
-5.7112
-5.7088
-5.7064
-5.704
-5.7016
-5.6991
-5.6967
-5.6943
-5.6919
-5.6895
-5.687
-5.6846
-5.6822
-5.6798
-5.6774
-5.6749
-5.6725
-5.6701
-5.6677
-5.6653
-5.6628
-5.6604
-5.658
-5.6556
-5.6532
-5.6507
-5.6483
-5.6459
-5.6435
-5.6411
-5.6386
-5.6362
-5.6338
-5.6314
-5.629
-5.6265
-5.6241
-5.6217
-5.6193
-5.6169
-5.6144
-5.612
-5.6096
-5.6072
-5.6048
-5.6023
-5.5999
-5.5975
-5.5951
-5.5927
-5.5902
-5.5878
-5.5854
-5.583
-5.5805
-5.5781
-5.5757
-5.5733
-5.5709
-5.5684
-5.566
-5.5636
-5.5612
-5.5588
-5.5563
-5.5539
-5.5515
-5.5491
-5.5467
-5.5442
-5.5418
-5.5394
-5.537
-5.5346
-5.5321
-5.5297
-5.5273
-5.5249
-5.5225
-5.52
-5.5176
-5.5152
-5.5128
-5.5104
-5.5079
-5.5055
-5.5031
-5.5007
-5.4983
-5.4958
-5.4934
-5.491
-5.4886
-5.4862
-5.4837
-5.4813
-5.4789
-5.4765
-5.4741
-5.4716
-5.4692
-5.4668
-5.4644
-5.462
-5.4595
-5.4571
-5.4547
-5.4523
-5.4499
-5.4474
-5.445
-5.4426
-5.4402
-5.4378
-5.4353
-5.4329
-5.4305
-5.4281
-5.4257
-5.4232
-5.4208
-5.4184
-5.416
-5.4136
-5.4111
-5.4087
-5.4063
-5.4039
-5.4015
-5.399
-5.3966
-5.3942
-5.3918
-5.3894
-5.3869
-5.3845
-5.3821
-5.3797
-5.3773
-5.3748
-5.3724
-5.37
-5.3676
-5.3652
-5.3627
-5.3603
-5.3579
-5.3555
-5.3531
-5.3506
-5.3482
-5.3458
-5.3434
-5.341
-5.3385
-5.3361
-5.3337
-5.3313
-5.3289
-5.3264
-5.324
-5.3216
-5.3192
-5.3168
-5.3143
-5.3119
-5.3095
-5.3071
-5.3047
-5.3022
-5.2998
-5.2974
-5.295
-5.2926
-5.2901
-5.2877
-5.2853
-5.2829
-5.2805
-5.278
-5.2756
-5.2732
-5.2708
-5.2684
-5.2659
-5.2635
-5.2611
-5.2587
-5.2563
-5.2538
-5.2514
-5.249
-5.2466
-5.2442
-5.2417
-5.2393
-5.2369
-5.2345
-5.232
-5.2296
-5.2272
-5.2248
-5.2224
-5.2199
-5.2175
-5.2151
-5.2127
-5.2103
-5.2078
-5.2054
-5.203
-5.2006
-5.1982
-5.1957
-5.1933
-5.1909
-5.1885
-5.1861
-5.1836
-5.1812
-5.1788
-5.1764
-5.174
-5.1715
-5.1691
-5.1667
-5.1643
-5.1619
-5.1594
-5.157
-5.1546
-5.1522
-5.1498
-5.1473
-5.1449
-5.1425
-5.1401
-5.1377
-5.1352
-5.1328
-5.1304
-5.128
-5.1256
-5.1231
-5.1207
-5.1183
-5.1159
-5.1135
-5.111
-5.1086
-5.1062
-5.1038
-5.1014
-5.0989
-5.0965
-5.0941
-5.0917
-5.0893
-5.0868
-5.0844
-5.082
-5.0796
-5.0772
-5.0747
-5.0723
-5.0699
-5.0675
-5.0651
-5.0626
-5.0602
-5.0578
-5.0554
-5.053
-5.0505
-5.0481
-5.0457
-5.0433
-5.0409
-5.0384
-5.036
-5.0336
-5.0312
-5.0288
-5.0263
-5.0239
-5.0215
-5.0191
-5.0167
-5.0142
-5.0118
-5.0094
-5.007
-5.0046
-5.0021
-4.9997
-4.9973
-4.9949
-4.9925
-4.99
-4.9876
-4.9852
-4.9828
-4.9804
-4.9779
-4.9755
-4.9731
-4.9707
-4.9683
-4.9658
-4.9634
-4.961
-4.9586
-4.9562
-4.9537
-4.9513
-4.9489
-4.9465
-4.9441
-4.9416
-4.9392
-4.9368
-4.9344
-4.932
-4.9295
-4.9271
-4.9247
-4.9223
-4.9199
-4.9174
-4.915
-4.9126
-4.9102
-4.9078
-4.9053
-4.9029
-4.9005
-4.8981
-4.8957
-4.8932
-4.8908
-4.8884
-4.886
-4.8836
-4.8811
-4.8787
-4.8763
-4.8739
-4.8714
-4.869
-4.8666
-4.8642
-4.8618
-4.8593
-4.8569
-4.8545
-4.8521
-4.8497
-4.8472
-4.8448
-4.8424
-4.84
-4.8376
-4.8351
-4.8327
-4.8303
-4.8279
-4.8255
-4.823
-4.8206
-4.8182
-4.8158
-4.8134
-4.8109
-4.8085
-4.8061
-4.8037
-4.8013
-4.7988
-4.7964
-4.794
-4.7916
-4.7892
-4.7867
-4.7843
-4.7819
-4.7795
-4.7771
-4.7746
-4.7722
-4.7698
-4.7674
-4.765
-4.7625
-4.7601
-4.7577
-4.7553
-4.7529
-4.7504
-4.748
-4.7456
-4.7432
-4.7408
-4.7383
-4.7359
-4.7335
-4.7311
-4.7287
-4.7262
-4.7238
-4.7214
-4.719
-4.7166
-4.7141
-4.7117
-4.7093
-4.7069
-4.7045
-4.702
-4.6996
-4.6972
-4.6948
-4.6924
-4.6899
-4.6875
-4.6851
-4.6827
-4.6803
-4.6778
-4.6754
-4.673
-4.6706
-4.6682
-4.6657
-4.6633
-4.6609
-4.6585
-4.6561
-4.6536
-4.6512
-4.6488
-4.6464
-4.644
-4.6415
-4.6391
-4.6367
-4.6343
-4.6319
-4.6294
-4.627
-4.6246
-4.6222
-4.6198
-4.6173
-4.6149
-4.6125
-4.6101
-4.6077
-4.6052
-4.6028
-4.6004
-4.598
-4.5956
-4.5931
-4.5907
-4.5883
-4.5859
-4.5835
-4.581
-4.5786
-4.5762
-4.5738
-4.5714
-4.5689
-4.5665
-4.5641
-4.5617
-4.5593
-4.5568
-4.5544
-4.552
-4.5496
-4.5472
-4.5447
-4.5423
-4.5399
-4.5375
-4.5351
-4.5326
-4.5302
-4.5278
-4.5254
-4.5229
-4.5205
-4.5181
-4.5157
-4.5133
-4.5108
-4.5084
-4.506
-4.5036
-4.5012
-4.4987
-4.4963
-4.4939
-4.4915
-4.4891
-4.4866
-4.4842
-4.4818
-4.4794
-4.477
-4.4745
-4.4721
-4.4697
-4.4673
-4.4649
-4.4624
-4.46
-4.4576
-4.4552
-4.4528
-4.4503
-4.4479
-4.4455
-4.4431
-4.4407
-4.4382
-4.4358
-4.4334
-4.431
-4.4286
-4.4261
-4.4237
-4.4213
-4.4189
-4.4165
-4.414
-4.4116
-4.4092
-4.4068
-4.4044
-4.4019
-4.3995
-4.3971
-4.3947
-4.3923
-4.3898
-4.3874
-4.385
-4.3826
-4.3802
-4.3777
-4.3753
-4.3729
-4.3705
-4.3681
-4.3656
-4.3632
-4.3608
-4.3584
-4.356
-4.3535
-4.3511
-4.3487
-4.3463
-4.3439
-4.3414
-4.339
-4.3366
-4.3342
-4.3318
-4.3293
-4.3269
-4.3245
-4.3221
-4.3197
-4.3172
-4.3148
-4.3124
-4.31
-4.3076
-4.3051
-4.3027
-4.3003
-4.2979
-4.2955
-4.293
-4.2906
-4.2882
-4.2858
-4.2834
-4.2809
-4.2785
-4.2761
-4.2737
-4.2713
-4.2688
-4.2664
-4.264
-4.2616
-4.2592
-4.2567
-4.2543
-4.2519
-4.2495
-4.2471
-4.2446
-4.2422
-4.2398
-4.2374
-4.235
-4.2325
-4.2301
-4.2277
-4.2253
-4.2229
-4.2204
-4.218
-4.2156
-4.2132
-4.2108
-4.2083
-4.2059
-4.2035
-4.2011
-4.1987
-4.1962
-4.1938
-4.1914
-4.189
-4.1866
-4.1841
-4.1817
-4.1793
-4.1769
-4.1745
-4.172
-4.1696
-4.1672
-4.1648
-4.1623
-4.1599
-4.1575
-4.1551
-4.1527
-4.1502
-4.1478
-4.1454
-4.143
-4.1406
-4.1381
-4.1357
-4.1333
-4.1309
-4.1285
-4.126
-4.1236
-4.1212
-4.1188
-4.1164
-4.1139
-4.1115
-4.1091
-4.1067
-4.1043
-4.1018
-4.0994
-4.097
-4.0946
-4.0922
-4.0897
-4.0873
-4.0849
-4.0825
-4.0801
-4.0776
-4.0752
-4.0728
-4.0704
-4.068
-4.0655
-4.0631
-4.0607
-4.0583
-4.0559
-4.0534
-4.051
-4.0486
-4.0462
-4.0438
-4.0413
-4.0389
-4.0365
-4.0341
-4.0317
-4.0292
-4.0268
-4.0244
-4.022
-4.0196
-4.0171
-4.0147
-4.0123
-4.0099
-4.0075
-4.005
-4.0026
-4.0002
-3.9978
-3.9954
-3.9929
-3.9905
-3.9881
-3.9857
-3.9833
-3.9808
-3.9784
-3.976
-3.9736
-3.9712
-3.9687
-3.9663
-3.9639
-3.9615
-3.9591
-3.9566
-3.9542
-3.9518
-3.9494
-3.947
-3.9445
-3.9421
-3.9397
-3.9373
-3.9349
-3.9324
-3.93
-3.9276
-3.9252
-3.9228
-3.9203
-3.9179
-3.9155
-3.9131
-3.9107
-3.9082
-3.9058
-3.9034
-3.901
-3.8986
-3.8961
-3.8937
-3.8913
-3.8889
-3.8865
-3.884
-3.8816
-3.8792
-3.8768
-3.8744
-3.8719
-3.8695
-3.8671
-3.8647
-3.8623
-3.8598
-3.8574
-3.855
-3.8526
-3.8502
-3.8477
-3.8453
-3.8429
-3.8405
-3.8381
-3.8356
-3.8332
-3.8308
-3.8284
-3.826
-3.8235
-3.8211
-3.8187
-3.8163
-3.8138
-3.8114
-3.809
-3.8066
-3.8042
-3.8017
-3.7993
-3.7969
-3.7945
-3.7921
-3.7896
-3.7872
-3.7848
-3.7824
-3.78
-3.7775
-3.7751
-3.7727
-3.7703
-3.7679
-3.7654
-3.763
-3.7606
-3.7582
-3.7558
-3.7533
-3.7509
-3.7485
-3.7461
-3.7437
-3.7412
-3.7388
-3.7364
-3.734
-3.7316
-3.7291
-3.7267
-3.7243
-3.7219
-3.7195
-3.717
-3.7146
-3.7122
-3.7098
-3.7074
-3.7049
-3.7025
-3.7001
-3.6977
-3.6953
-3.6928
-3.6904
-3.688
-3.6856
-3.6832
-3.6807
-3.6783
-3.6759
-3.6735
-3.6711
-3.6686
-3.6662
-3.6638
-3.6614
-3.659
-3.6565
-3.6541
-3.6517
-3.6493
-3.6469
-3.6444
-3.642
-3.6396
-3.6372
-3.6348
-3.6323
-3.6299
-3.6275
-3.6251
-3.6227
-3.6202
-3.6178
-3.6154
-3.613
-3.6106
-3.6081
-3.6057
-3.6033
-3.6009
-3.5985
-3.596
-3.5936
-3.5912
-3.5888
-3.5864
-3.5839
-3.5815
-3.5791
-3.5767
-3.5743
-3.5718
-3.5694
-3.567
-3.5646
-3.5622
-3.5597
-3.5573
-3.5549
-3.5525
-3.5501
-3.5476
-3.5452
-3.5428
-3.5404
-3.538
-3.5355
-3.5331
-3.5307
-3.5283
-3.5259
-3.5234
-3.521
-3.5186
-3.5162
-3.5138
-3.5113
-3.5089
-3.5065
-3.5041
-3.5017
-3.4992
-3.4968
-3.4944
-3.492
-3.4896
-3.4871
-3.4847
-3.4823
-3.4799
-3.4775
-3.475
-3.4726
-3.4702
-3.4678
-3.4654
-3.4629
-3.4605
-3.4581
-3.4557
-3.4532
-3.4508
-3.4484
-3.446
-3.4436
-3.4411
-3.4387
-3.4363
-3.4339
-3.4315
-3.429
-3.4266
-3.4242
-3.4218
-3.4201
-3.4184
-3.4167
-3.4151
-3.4134
-3.4117
-3.41
-3.4083
-3.4066
-3.4049
-3.4033
-3.4016
-3.3999
-3.3982
-3.3965
-3.3948
-3.3932
-3.3915
-3.3898
-3.3881
-3.3864
-3.3847
-3.383
-3.3814
-3.3797
-3.378
-3.3763
-3.3746
-3.3729
-3.3713
-3.3696
-3.3679
-3.3662
-3.3645
-3.3628
-3.3612
-3.3595
-3.3578
-3.3561
-3.3544
-3.3527
-3.351
-3.3494
-3.3477
-3.346
-3.3443
-3.3426
-3.3409
-3.3393
-3.3376
-3.3359
-3.3342
-3.3325
-3.3308
-3.3291
-3.3275
-3.3258
-3.3241
-3.3224
-3.3207
-3.319
-3.3174
-3.3157
-3.314
-3.3123
-3.3106
-3.3089
-3.3073
-3.3056
-3.3039
-3.3022
-3.3005
-3.2988
-3.2971
-3.2955
-3.2938
-3.2921
-3.2904
-3.2887
-3.287
-3.2854
-3.2837
-3.282
-3.2803
-3.2786
-3.2769
-3.2752
-3.2736
-3.2719
-3.2702
-3.2685
-3.2668
-3.2651
-3.2635
-3.2618
-3.2601
-3.2584
-3.2567
-3.255
-3.2534
-3.2517
-3.25
-3.2483
-3.2466
-3.2449
-3.2432
-3.2416
-3.2399
-3.2382
-3.2365
-3.2348
-3.2331
-3.2315
-3.2298
-3.2281
-3.2264
-3.2247
-3.223
-3.2213
-3.2197
-3.218
-3.2163
-3.2146
-3.2129
-3.2112
-3.2096
-3.2079
-3.2062
-3.2045
-3.2028
-3.2011
-3.1995
-3.1978
-3.1961
-3.1944
-3.1927
-3.191
-3.1893
-3.1877
-3.186
-3.1843
-3.1826
-3.1809
-3.1792
-3.1776
-3.1759
-3.1742
-3.1725
-3.1708
-3.1691
-3.1674
-3.1658
-3.1641
-3.1624
-3.1607
-3.159
-3.1573
-3.1557
-3.154
-3.1523
-3.1506
-3.1489
-3.1472
-3.1456
-3.1439
-3.1422
-3.1405
-3.1388
-3.1371
-3.1354
-3.1338
-3.1321
-3.1304
-3.1287
-3.127
-3.1253
-3.1237
-3.122
-3.1203
-3.1186
-3.1169
-3.1152
-3.1136
-3.1119
-3.1102
-3.1085
-3.1068
-3.1051
-3.1034
-3.1018
-3.1001
-3.0984
-3.0967
-3.095
-3.0933
-3.0917
-3.09
-3.0883
-3.0866
-3.0849
-3.0832
-3.0815
-3.0799
-3.0782
-3.0765
-3.0748
-3.0731
-3.0714
-3.0698
-3.0681
-3.0664
-3.0647
-3.063
-3.0613
-3.0597
-3.058
-3.0563
-3.0546
-3.0529
-3.0512
-3.0495
-3.0479
-3.0462
-3.0445
-3.0428
-3.0411
-3.0394
-3.0378
-3.0361
-3.0344
-3.0327
-3.031
-3.0293
-3.0276
-3.026
-3.0243
-3.0226
-3.0209
-3.0192
-3.0175
-3.0159
-3.0142
-3.0125
-3.0108
-3.0091
-3.0074
-3.0058
-3.0041
-3.0024
-3.0007
-2.999
-2.9973
-2.9956
-2.994
-2.9923
-2.9906
-2.9889
-2.9872
-2.9855
-2.9839
-2.9822
-2.9805
-2.9788
-2.9771
-2.9754
-2.9737
-2.9721
-2.9704
-2.9687
-2.967
-2.9653
-2.9636
-2.962
-2.9603
-2.9586
-2.9569
-2.9552
-2.9535
-2.9519
-2.9502
-2.9485
-2.9468
-2.9451
-2.9434
-2.9417
-2.9401
-2.9384
-2.9367
-2.935
-2.9333
-2.9316
-2.93
-2.9283
-2.9266
-2.9249
-2.9232
-2.9215
-2.9198
-2.9182
-2.9165
-2.9148
-2.9131
-2.9114
-2.9097
-2.9081
-2.9064
-2.9047
-2.903
-2.9013
-2.8996
-2.898
-2.8963
-2.8946
-2.8929
-2.8912
-2.8895
-2.8878
-2.8862
-2.8845
-2.8828
-2.8811
-2.8794
-2.8777
-2.8761
-2.8744
-2.8727
-2.871
-2.8693
-2.8676
-2.8659
-2.8643
-2.8626
-2.8609
-2.8592
-2.8575
-2.8558
-2.8542
-2.8525
-2.8508
-2.8491
-2.8474
-2.8457
-2.8441
-2.8424
-2.8407
-2.839
-2.8373
-2.8356
-2.8339
-2.8323
-2.8306
-2.8289
-2.8272
-2.8255
-2.8238
-2.8222
-2.8205
-2.8188
-2.8171
-2.8154
-2.8137
-2.8121
-2.8104
-2.8087
-2.807
-2.8053
-2.8036
-2.8019
-2.8003
-2.7986
-2.7969
-2.7952
-2.7935
-2.7918
-2.7902
-2.7885
-2.7868
-2.7851
-2.7834
-2.7817
-2.78
-2.7784
-2.7767
-2.775
-2.7733
-2.7716
-2.7699
-2.7683
-2.7666
-2.7649
-2.7632
-2.7615
-2.7598
-2.7582
-2.7565
-2.7548
-2.7531
-2.7514
-2.7497
-2.748
-2.7464
-2.7447
-2.743
-2.7413
-2.7396
-2.7379
-2.7363
-2.7346
-2.7329
-2.7312
-2.7295
-2.7278
-2.7261
-2.7245
-2.7228
-2.7211
-2.7194
-2.7177
-2.716
-2.7144
-2.7127
-2.711
-2.7093
-2.7076
-2.7059
-2.7043
-2.7026
-2.7009
-2.6992
-2.6975
-2.6958
-2.6941
-2.6925
-2.6908
-2.6891
-2.6874
-2.6857
-2.684
-2.6824
-2.6807
-2.679
-2.6773
-2.6756
-2.6739
-2.6722
-2.6706
-2.6689
-2.6672
-2.6655
-2.6638
-2.6621
-2.6605
-2.6588
-2.6571
-2.6554
-2.6537
-2.652
-2.6504
-2.6487
-2.647
-2.6453
-2.6436
-2.6419
-2.6402
-2.6386
-2.6369
-2.6352
-2.6335
-2.6318
-2.6301
-2.6285
-2.6268
-2.6251
-2.6234
-2.6217
-2.62
-2.6183
-2.6167
-2.615
-2.6133
-2.6116
-2.6099
-2.6082
-2.6066
-2.6049
-2.6032
-2.6015
-2.5998
-2.5981
-2.5965
-2.5948
-2.5931
-2.5914
-2.5897
-2.588
-2.5863
-2.5847
-2.583
-2.5813
-2.5796
-2.5779
-2.5762
-2.5746
-2.5729
-2.5712
-2.5695
-2.5678
-2.5661
-2.5644
-2.5628
-2.5611
-2.5594
-2.5577
-2.556
-2.5543
-2.5527
-2.551
-2.5493
-2.5476
-2.5459
-2.5442
-2.5426
-2.5409
-2.5392
-2.5375
-2.5358
-2.5341
-2.5324
-2.5308
-2.5291
-2.5274
-2.5257
-2.524
-2.5223
-2.5207
-2.519
-2.5173
-2.5156
-2.5139
-2.5122
-2.5106
-2.5089
-2.5072
-2.5055
-2.5038
-2.5021
-2.5004
-2.4988
-2.4971
-2.4954
-2.4937
-2.492
-2.4903
-2.4887
-2.487
-2.4853
-2.4836
-2.4819
-2.4802
-2.4785
-2.4769
-2.4752
-2.4735
-2.4718
-2.4701
-2.4684
-2.4668
-2.4651
-2.4634
-2.4617
-2.46
-2.4583
-2.4567
-2.455
-2.4533
-2.4516
-2.4499
-2.4482
-2.4465
-2.4449
-2.4432
-2.4415
-2.4398
-2.4381
-2.4364
-2.4348
-2.4331
-2.4314
-2.4297
-2.428
-2.4263
-2.4246
-2.423
-2.4213
-2.4196
-2.4179
-2.4162
-2.4145
-2.4129
-2.4112
-2.4095
-2.4078
-2.4061
-2.4044
-2.4028
-2.4011
-2.3994
-2.3977
-2.396
-2.3943
-2.3926
-2.391
-2.3893
-2.3876
-2.3859
-2.3842
-2.3825
-2.3809
-2.3792
-2.3775
-2.3758
-2.3741
-2.3724
-2.3707
-2.3691
-2.3674
-2.3657
-2.364
-2.3623
-2.3606
-2.359
-2.3573
-2.3556
-2.3539
-2.3522
-2.3505
-2.3489
-2.3472
-2.3455
-2.3438
-2.3421
-2.3404
-2.3387
-2.3371
-2.3354
-2.3337
-2.332
-2.3303
-2.3286
-2.327
-2.3253
-2.3236
-2.3219
-2.3202
-2.3185
-2.3168
-2.3152
-2.3135
-2.3118
-2.3101
-2.3084
-2.3067
-2.3051
-2.3034
-2.3017
-2.3
-2.2983
-2.2966
-2.295
-2.2933
-2.2916
-2.2899
-2.2882
-2.2865
-2.2848
-2.2832
-2.2815
-2.2798
-2.2781
-2.2764
-2.2747
-2.2731
-2.2714
-2.2697
-2.268
-2.2663
-2.2646
-2.2629
-2.2613
-2.2596
-2.2579
-2.2562
-2.2545
-2.2528
-2.2512
-2.2495
-2.2478
-2.2461
-2.2444
-2.2427
-2.2411
-2.2394
-2.2377
-2.236
-2.2343
-2.2326
-2.2309
-2.2293
-2.2276
-2.2259
-2.2242
-2.2225
-2.2208
-2.2192
-2.2175
-2.2158
-2.2141
-2.2124
-2.2107
-2.2091
-2.2074
-2.2057
-2.204
-2.2023
-2.2006
-2.1989
-2.1973
-2.1956
-2.1939
-2.1922
-2.1905
-2.1888
-2.1872
-2.1855
-2.1838
-2.1821
-2.1804
-2.1787
-2.177
-2.1754
-2.1737
-2.172
-2.1703
-2.1686
-2.1669
-2.1653
-2.1636
-2.1619
-2.1602
-2.1585
-2.1568
-2.1552
-2.1535
-2.1518
-2.1501
-2.1484
-2.1467
-2.145
-2.1434
-2.1417
-2.14
-2.1383
-2.1366
-2.1349
-2.1333
-2.1316
-2.1299
-2.1282
-2.1265
-2.1248
-2.1231
-2.1215
-2.1198
-2.1181
-2.1164
-2.1147
-2.113
-2.1114
-2.1097
-2.108
-2.1063
-2.1046
-2.1029
-2.1013
-2.0996
-2.0979
-2.0962
-2.0945
-2.0928
-2.0911
-2.0895
-2.0878
-2.0861
-2.0844
-2.0827
-2.081
-2.0794
-2.0777
-2.076
-2.0743
-2.0726
-2.0709
-2.0692
-2.0676
-2.0659
-2.0642
-2.0625
-2.0608
-2.0591
-2.0575
-2.0558
-2.0541
-2.0524
-2.0507
-2.049
-2.0474
-2.0457
-2.044
-2.0423
-2.0406
-2.0389
-2.0372
-2.0356
-2.0339
-2.0322
-2.0305
-2.0288
-2.0271
-2.0255
-2.0238
-2.0221
-2.0204
-2.0187
-2.017
-2.0153
-2.0137
-2.012
-2.0103
-2.0086
-2.0069
-2.0052
-2.0036
-2.0019
-2.0002
-1.9985
-1.9968
-1.9951
-1.9935
-1.9918
-1.9901
-1.9884
-1.9867
-1.985
-1.9833
-1.9817
-1.98
-1.9783
-1.9766
-1.9749
-1.9732
-1.9716
-1.9699
-1.9682
-1.9665
-1.9648
-1.9631
-1.9614
-1.9598
-1.9581
-1.9564
-1.9547
-1.953
-1.9513
-1.9497
-1.948
-1.9463
-1.9446
-1.9429
-1.9412
-1.9396
-1.9379
-1.9362
-1.9345
-1.9328
-1.9311
-1.9294
-1.9278
-1.9261
-1.9244
-1.9227
-1.921
-1.9193
-1.9177
-1.916
-1.9143
-1.9126
-1.9109
-1.9092
-1.9076
-1.9059
-1.9042
-1.9025
-1.9008
-1.8991
-1.8974
-1.8958
-1.8941
-1.8924
-1.8907
-1.889
-1.8873
-1.8857
-1.884
-1.8823
-1.8806
-1.8789
-1.8772
-1.8755
-1.8739
-1.8722
-1.8705
-1.8688
-1.8671
-1.8654
-1.8638
-1.8621
-1.8604
-1.8587
-1.857
-1.8553
-1.8537
-1.852
-1.8503
-1.8486
-1.8469
-1.8452
-1.8435
-1.8419
-1.8402
-1.8385
-1.8368
-1.8351
-1.8334
-1.8318
-1.8301
-1.8284
-1.8267
-1.825
-1.8233
-1.8216
-1.82
-1.8183
-1.8166
-1.8149
-1.8132
-1.8115
-1.8099
-1.8082
-1.8065
-1.8048
-1.8031
-1.8014
-1.7998
-1.7981
-1.7964
-1.7947
-1.793
-1.7913
-1.7896
-1.788
-1.7863
-1.7846
-1.7829
-1.7812
-1.7795
-1.7779
-1.7762
-1.7745
-1.7728
-1.7711
-1.7694
-1.7677
-1.7661
-1.7644
-1.7627
-1.761
-1.7593
-1.7576
-1.756
-1.7543
-1.7526
-1.7509
-1.7492
-1.7475
-1.7459
-1.7442
-1.7425
-1.7408
-1.7391
-1.7374
-1.7368
-1.7362
-1.7356
-1.735
-1.7344
-1.7338
-1.7332
-1.7326
-1.732
-1.7314
-1.7308
-1.7302
-1.7296
-1.729
-1.7284
-1.7278
-1.7272
-1.7266
-1.726
-1.7254
-1.7248
-1.7242
-1.7236
-1.7229
-1.7223
-1.7217
-1.7211
-1.7205
-1.7199
-1.7193
-1.7187
-1.7181
-1.7175
-1.7169
-1.7163
-1.7157
-1.7151
-1.7145
-1.7139
-1.7133
-1.7127
-1.7121
-1.7115
-1.7109
-1.7103
-1.7097
-1.7091
-1.7085
-1.7079
-1.7073
-1.7067
-1.7061
-1.7055
-1.7048
-1.7042
-1.7036
-1.703
-1.7024
-1.7018
-1.7012
-1.7006
-1.7
-1.6994
-1.6988
-1.6982
-1.6976
-1.697
-1.6964
-1.6958
-1.6952
-1.6946
-1.694
-1.6934
-1.6928
-1.6922
-1.6916
-1.691
-1.6904
-1.6898
-1.6892
-1.6886
-1.688
-1.6874
-1.6867
-1.6861
-1.6855
-1.6849
-1.6843
-1.6837
-1.6831
-1.6825
-1.6819
-1.6813
-1.6807
-1.6801
-1.6795
-1.6789
-1.6783
-1.6777
-1.6771
-1.6765
-1.6759
-1.6753
-1.6747
-1.6741
-1.6735
-1.6729
-1.6723
-1.6717
-1.6711
-1.6705
-1.6699
-1.6693
-1.6686
-1.668
-1.6674
-1.6668
-1.6662
-1.6656
-1.665
-1.6644
-1.6638
-1.6632
-1.6626
-1.662
-1.6614
-1.6608
-1.6602
-1.6596
-1.659
-1.6584
-1.6578
-1.6572
-1.6566
-1.656
-1.6554
-1.6548
-1.6542
-1.6536
-1.653
-1.6524
-1.6518
-1.6512
-1.6505
-1.6499
-1.6493
-1.6487
-1.6481
-1.6475
-1.6469
-1.6463
-1.6457
-1.6451
-1.6445
-1.6439
-1.6433
-1.6427
-1.6421
-1.6415
-1.6409
-1.6403
-1.6397
-1.6391
-1.6385
-1.6379
-1.6373
-1.6367
-1.6361
-1.6355
-1.6349
-1.6343
-1.6337
-1.6331
-1.6324
-1.6318
-1.6312
-1.6306
-1.63
-1.6294
-1.6288
-1.6282
-1.6276
-1.627
-1.6264
-1.6258
-1.6252
-1.6246
-1.624
-1.6234
-1.6228
-1.6222
-1.6216
-1.621
-1.6204
-1.6198
-1.6192
-1.6186
-1.618
-1.6174
-1.6168
-1.6162
-1.6156
-1.6149
-1.6143
-1.6137
-1.6131
-1.6125
-1.6119
-1.6113
-1.6107
-1.6101
-1.6095
-1.6089
-1.6083
-1.6077
-1.6071
-1.6065
-1.6059
-1.6053
-1.6047
-1.6041
-1.6035
-1.6029
-1.6023
-1.6017
-1.6011
-1.6005
-1.5999
-1.5993
-1.5987
-1.5981
-1.5975
-1.5968
-1.5962
-1.5956
-1.595
-1.5944
-1.5938
-1.5932
-1.5926
-1.592
-1.5914
-1.5908
-1.5902
-1.5896
-1.589
-1.5884
-1.5878
-1.5872
-1.5866
-1.586
-1.5854
-1.5848
-1.5842
-1.5836
-1.583
-1.5824
-1.5818
-1.5812
-1.5806
-1.58
-1.5794
-1.5787
-1.5781
-1.5775
-1.5769
-1.5763
-1.5757
-1.5751
-1.5745
-1.5739
-1.5733
-1.5727
-1.5721
-1.5715
-1.5709
-1.5703
-1.5697
-1.5691
-1.5685
-1.5679
-1.5673
-1.5667
-1.5661
-1.5655
-1.5649
-1.5643
-1.5637
-1.5631
-1.5625
-1.5619
-1.5613
-1.5606
-1.56
-1.5594
-1.5588
-1.5582
-1.5576
-1.557
-1.5564
-1.5558
-1.5552
-1.5546
-1.554
-1.5534
-1.5528
-1.5522
-1.5516
-1.551
-1.5504
-1.5498
-1.5492
-1.5486
-1.548
-1.5474
-1.5468
-1.5462
-1.5456
-1.545
-1.5444
-1.5438
-1.5432
-1.5425
-1.5419
-1.5413
-1.5407
-1.5401
-1.5395
-1.5389
-1.5383
-1.5377
-1.5371
-1.5365
-1.5359
-1.5353
-1.5347
-1.5341
-1.5335
-1.5329
-1.5323
-1.5317
-1.5311
-1.5305
-1.5299
-1.5293
-1.5287
-1.5281
-1.5275
-1.5269
-1.5263
-1.5257
-1.5251
-1.5244
-1.5238
-1.5232
-1.5226
-1.522
-1.5214
-1.5208
-1.5202
-1.5196
-1.519
-1.5184
-1.5178
-1.5172
-1.5166
-1.516
-1.5154
-1.5148
-1.5142
-1.5136
-1.513
-1.5124
-1.5118
-1.5112
-1.5106
-1.51
-1.5094
-1.5088
-1.5082
-1.5076
-1.5069
-1.5063
-1.5057
-1.5051
-1.5045
-1.5039
-1.5033
-1.5027
-1.5021
-1.5015
-1.5009
-1.5003
-1.4997
-1.4991
-1.4985
-1.4979
-1.4973
-1.4967
-1.4961
-1.4955
-1.4949
-1.4943
-1.4937
-1.4931
-1.4925
-1.4919
-1.4913
-1.4907
-1.4901
-1.4895
-1.4888
-1.4882
-1.4876
-1.487
-1.4864
-1.4858
-1.4852
-1.4846
-1.484
-1.4834
-1.4828
-1.4822
-1.4816
-1.481
-1.4804
-1.4798
-1.4792
-1.4786
-1.478
-1.4774
-1.4768
-1.4762
-1.4756
-1.475
-1.4744
-1.4738
-1.4732
-1.4726
-1.472
-1.4714
-1.4707
-1.4701
-1.4695
-1.4689
-1.4683
-1.4677
-1.4671
-1.4665
-1.4659
-1.4653
-1.4647
-1.4641
-1.4635
-1.4629
-1.4623
-1.4617
-1.4611
-1.4605
-1.4599
-1.4593
-1.4587
-1.4581
-1.4575
-1.4569
-1.4563
-1.4557
-1.4551
-1.4545
-1.4539
-1.4533
-1.4526
-1.452
-1.4514
-1.4508
-1.4502
-1.4496
-1.449
-1.4484
-1.4478
-1.4472
-1.4466
-1.446
-1.4454
-1.4448
-1.4442
-1.4436
-1.443
-1.4424
-1.4418
-1.4412
-1.4406
-1.44
-1.4394
-1.4388
-1.4382
-1.4376
-1.437
-1.4364
-1.4358
-1.4352
-1.4345
-1.4339
-1.4333
-1.4327
-1.4321
-1.4315
-1.4309
-1.4303
-1.4297
-1.4291
-1.4285
-1.4279
-1.4273
-1.4267
-1.4261
-1.4255
-1.4249
-1.4243
-1.4237
-1.4231
-1.4225
-1.4219
-1.4213
-1.4207
-1.4201
-1.4195
-1.4189
-1.4183
-1.4177
-1.4171
-1.4164
-1.4158
-1.4152
-1.4146
-1.414
-1.4134
-1.4128
-1.4122
-1.4116
-1.411
-1.4104
-1.4098
-1.4092
-1.4086
-1.408
-1.4074
-1.4068
-1.4062
-1.4056
-1.405
-1.4044
-1.4038
-1.4032
-1.4026
-1.402
-1.4014
-1.4008
-1.4002
-1.3996
-1.3989
-1.3983
-1.3977
-1.3971
-1.3965
-1.3959
-1.3953
-1.3947
-1.3941
-1.3935
-1.3929
-1.3923
-1.3917
-1.3911
-1.3905
-1.3899
-1.3893
-1.3887
-1.3881
-1.3875
-1.3869
-1.3863
-1.3857
-1.3851
-1.3845
-1.3839
-1.3833
-1.3827
-1.3821
-1.3815
-1.3808
-1.3802
-1.3796
-1.379
-1.3784
-1.3778
-1.3772
-1.3766
-1.376
-1.3754
-1.3748
-1.3742
-1.3736
-1.373
-1.3724
-1.3718
-1.3712
-1.3706
-1.37
-1.3694
-1.3688
-1.3682
-1.3676
-1.367
-1.3664
-1.3658
-1.3652
-1.3646
-1.364
-1.3634
-1.3627
-1.3621
-1.3615
-1.3609
-1.3603
-1.3597
-1.3591
-1.3585
-1.3579
-1.3573
-1.3567
-1.3561
-1.3555
-1.3549
-1.3543
-1.3537
-1.3531
-1.3525
-1.3519
-1.3513
-1.3507
-1.3501
-1.3495
-1.3489
-1.3483
-1.3477
-1.3471
-1.3465
-1.3459
-1.3453
-1.3446
-1.344
-1.3434
-1.3428
-1.3422
-1.3416
-1.341
-1.3404
-1.3398
-1.3392
-1.3386
-1.338
-1.3374
-1.3368
-1.3362
-1.3356
-1.335
-1.3344
-1.3338
-1.3332
-1.3326
-1.332
-1.3314
-1.3308
-1.3302
-1.3296
-1.329
-1.3284
-1.3278
-1.3272
-1.3265
-1.3259
-1.3253
-1.3247
-1.3241
-1.3235
-1.3229
-1.3223
-1.3217
-1.3211
-1.3205
-1.3199
-1.3193
-1.3187
-1.3181
-1.3175
-1.3169
-1.3163
-1.3157
-1.3151
-1.3145
-1.3139
-1.3133
-1.3127
-1.3121
-1.3115
-1.3109
-1.3103
-1.3097
-1.3091
-1.3084
-1.3078
-1.3072
-1.3066
-1.306
-1.3054
-1.3048
-1.3042
-1.3036
-1.303
-1.3024
-1.3018
-1.3012
-1.3006
-1.3
-1.2994
-1.2988
-1.2982
-1.2976
-1.297
-1.2964
-1.2958
-1.2952
-1.2946
-1.294
-1.2934
-1.2928
-1.2922
-1.2916
-1.2909
-1.2903
-1.2897
-1.2891
-1.2885
-1.2879
-1.2873
-1.2867
-1.2861
-1.2855
-1.2849
-1.2843
-1.2837
-1.2831
-1.2825
-1.2819
-1.2813
-1.2807
-1.2801
-1.2795
-1.2789
-1.2783
-1.2777
-1.2771
-1.2765
-1.2759
-1.2753
-1.2747
-1.2741
-1.2735
-1.2728
-1.2722
-1.2716
-1.271
-1.2704
-1.2698
-1.2692
-1.2686
-1.268
-1.2674
-1.2668
-1.2662
-1.2656
-1.265
-1.2644
-1.2638
-1.2632
-1.2626
-1.262
-1.2614
-1.2608
-1.2602
-1.2596
-1.259
-1.2584
-1.2578
-1.2572
-1.2566
-1.256
-1.2554
-1.2547
-1.2541
-1.2535
-1.2529
-1.2523
-1.2517
-1.2511
-1.2505
-1.2499
-1.2493
-1.2487
-1.2481
-1.2475
-1.2469
-1.2463
-1.2457
-1.2451
-1.2445
-1.2439
-1.2433
-1.2427
-1.2421
-1.2415
-1.2409
-1.2403
-1.2397
-1.2391
-1.2385
-1.2379
-1.2373
-1.2366
-1.236
-1.2354
-1.2348
-1.2342
-1.2336
-1.233
-1.2324
-1.2318
-1.2312
-1.2306
-1.23
-1.2294
-1.2288
-1.2282
-1.2276
-1.227
-1.2264
-1.2258
-1.2252
-1.2246
-1.224
-1.2234
-1.2228
-1.2222
-1.2216
-1.221
-1.2204
-1.2198
-1.2192
-1.2185
-1.2179
-1.2173
-1.2167
-1.2161
-1.2155
-1.2149
-1.2143
-1.2137
-1.2131
-1.2125
-1.2119
-1.2113
-1.2107
-1.2101
-1.2095
-1.2089
-1.2083
-1.2077
-1.2071
-1.2065
-1.2059
-1.2053
-1.2047
-1.2041
-1.2035
-1.2029
-1.2023
-1.2017
-1.2011
-1.2004
-1.1998
-1.1992
-1.1986
-1.198
-1.1974
-1.1968
-1.1962
-1.1956
-1.195
-1.1944
-1.1938
-1.1932
-1.1926
-1.192
-1.1914
-1.1908
-1.1902
-1.1896
-1.189
-1.1884
-1.1878
-1.1872
-1.1866
-1.186
-1.1854
-1.1848
-1.1842
-1.1836
-1.1829
-1.1823
-1.1817
-1.1811
-1.1805
-1.1799
-1.1793
-1.1787
-1.1781
-1.1775
-1.1769
-1.1763
-1.1757
-1.1751
-1.1745
-1.1739
-1.1733
-1.1727
-1.1721
-1.1715
-1.1709
-1.1703
-1.1697
-1.1691
-1.1685
-1.1679
-1.1673
-1.1667
-1.1661
-1.1655
-1.1648
-1.1642
-1.1636
-1.163
-1.1624
-1.1618
-1.1612
-1.1606
-1.16
-1.1594
-1.1588
-1.1582
-1.1576
-1.157
-1.1564
-1.1558
-1.1552
-1.1546
-1.154
-1.1534
-1.1528
-1.1522
-1.1516
-1.151
-1.1504
-1.1498
-1.1492
-1.1486
-1.148
-1.1474
-1.1467
-1.1461
-1.1455
-1.1449
-1.1443
-1.1437
-1.1431
-1.1425
-1.1419
-1.1413
-1.1407
-1.1401
-1.1395
-1.1389
-1.1383
-1.1377
-1.1371
-1.1365
-1.1359
-1.1353
-1.1347
-1.1341
-1.1335
-1.1329
-1.1323
-1.1317
-1.1311
-1.1305
-1.1299
-1.1293
-1.1287
-1.1281
-1.1275
-1.1269
-1.1263
-1.1257
-1.1251
-1.1245
-1.1239
-1.1233
-1.1227
-1.1221
-1.1215
-1.1209
-1.1203
-1.1197
-1.1191
-1.1185
-1.1179
-1.1173
-1.1167
-1.1161
-1.1155
-1.1149
-1.1143
-1.1137
-1.1131
-1.1125
-1.1119
-1.1113
-1.1107
-1.1101
-1.1095
-1.1089
-1.1083
-1.1077
-1.1071
-1.1065
-1.1059
-1.1053
-1.1047
-1.1041
-1.1034
-1.1028
-1.1022
-1.1016
-1.101
-1.1004
-1.0998
-1.0992
-1.0986
-1.098
-1.0974
-1.0968
-1.0962
-1.0956
-1.095
-1.0944
-1.0938
-1.0932
-1.0926
-1.092
-1.0914
-1.0908
-1.0902
-1.0896
-1.089
-1.0884
-1.0878
-1.0872
-1.0866
-1.086
-1.0854
-1.0848
-1.0842
-1.0836
-1.083
-1.0824
-1.0818
-1.0812
-1.0806
-1.08
-1.0794
-1.0788
-1.0782
-1.0776
-1.077
-1.0764
-1.0758
-1.0752
-1.0746
-1.074
-1.0734
-1.0728
-1.0722
-1.0716
-1.071
-1.0704
-1.0698
-1.0692
-1.0686
-1.068
-1.0674
-1.0668
-1.0662
-1.0656
-1.065
-1.0644
-1.0638
-1.0632
-1.0626
-1.062
-1.0614
-1.0608
-1.0602
-1.0596
-1.059
-1.0584
-1.0578
-1.0572
-1.0566
-1.056
-1.0554
-1.0548
-1.0542
-1.0536
-1.053
-1.0524
-1.0518
-1.0512
-1.0506
-1.05
-1.0494
-1.0488
-1.0482
-1.0476
-1.047
-1.0464
-1.0458
-1.0452
-1.0446
-1.044
-1.0434
-1.0428
-1.0422
-1.0416
-1.041
-1.0404
-1.0398
-1.0392
-1.0386
-1.038
-1.0374
-1.0368
-1.0362
-1.0356
-1.035
-1.0344
-1.0338
-1.0332
-1.0326
-1.032
-1.0314
-1.0308
-1.0302
-1.0296
-1.029
-1.0284
-1.0278
-1.0272
-1.0266
-1.026
-1.0254
-1.0248
-1.0242
-1.0236
-1.023
-1.0224
-1.0218
-1.0212
-1.0206
-1.02
-1.0194
-1.0188
-1.0182
-1.0176
-1.017
-1.0164
-1.0158
-1.0152
-1.0146
-1.014
-1.0134
-1.0128
-1.0122
-1.0116
-1.011
-1.0104
-1.0098
-1.0092
-1.0086
-1.008
-1.0074
-1.0068
-1.0062
-1.0056
-1.005
-1.0044
-1.0038
-1.0032
-1.0026
-1.002
-1.0014
-1.0008
-1.0002
-0.99955
-0.99895
-0.99835
-0.99775
-0.99715
-0.99655
-0.99595
-0.99535
-0.99475
-0.99415
-0.99355
-0.99295
-0.99235
-0.99175
-0.99115
-0.99054
-0.98994
-0.98934
-0.98874
-0.98814
-0.98754
-0.98694
-0.98634
-0.98574
-0.98514
-0.98454
-0.98394
-0.98334
-0.98274
-0.98214
-0.98154
-0.98094
-0.98034
-0.97973
-0.97913
-0.97853
-0.97793
-0.97733
-0.97673
-0.97613
-0.97553
-0.97493
-0.97433
-0.97373
-0.97313
-0.97253
-0.97193
-0.97133
-0.97073
-0.97013
-0.96953
-0.96892
-0.96832
-0.96772
-0.96712
-0.96652
-0.96592
-0.96532
-0.96472
-0.96412
-0.96352
-0.96292
-0.96232
-0.96172
-0.96112
-0.96052
-0.95992
-0.95932
-0.95872
-0.95811
-0.95751
-0.95691
-0.95631
-0.95571
-0.95511
-0.95451
-0.95391
-0.95331
-0.95271
-0.95211
-0.95151
-0.95091
-0.95031
-0.94971
-0.94911
-0.94851
-0.94791
-0.9473
-0.9467
-0.9461
-0.9455
-0.9449
-0.9443
-0.9437
-0.9431
-0.9425
-0.9419
-0.9413
-0.9407
-0.9401
-0.9395
-0.9389
-0.9383
-0.9377
-0.93709
-0.93649
-0.93589
-0.93529
-0.93469
-0.93409
-0.93349
-0.93289
-0.93229
-0.93169
-0.93109
-0.93049
-0.92989
-0.92929
-0.92869
-0.92809
-0.92749
-0.92689
-0.92628
-0.92568
-0.92508
-0.92448
-0.92388
-0.92328
-0.92268
-0.92208
-0.92148
-0.92088
-0.92028
-0.91968
-0.91908
-0.91848
-0.91788
-0.91728
-0.91668
-0.91608
-0.91547
-0.91487
-0.91427
-0.91367
-0.91307
-0.91247
-0.91187
-0.91127
-0.91067
-0.91007
-0.90947
-0.90887
-0.90827
-0.90767
-0.90707
-0.90647
-0.90587
-0.90527
-0.90466
-0.90406
-0.90346
-0.90286
-0.90226
-0.90166
-0.90106
-0.90046
-0.89986
-0.89926
-0.89866
-0.89806
-0.89746
-0.89686
-0.89626
-0.89566
-0.89506
-0.89446
-0.89385
-0.89325
-0.89265
-0.89205
-0.89145
-0.89085
-0.89025
-0.88965
-0.88905
-0.88845
-0.88785
-0.88725
-0.88665
-0.88605
-0.88545
-0.88485
-0.88425
-0.88365
-0.88304
-0.88244
-0.88184
-0.88124
-0.88064
-0.88004
-0.87944
-0.87884
-0.87824
-0.87764
-0.87704
-0.87644
-0.87584
-0.87524
-0.87464
-0.87404
-0.87344
-0.87284
-0.87223
-0.87163
-0.87103
-0.87043
-0.86983
-0.86923
-0.86863
-0.86803
-0.86743
-0.86683
-0.86623
-0.86563
-0.86503
-0.86443
-0.86383
-0.86323
-0.86263
-0.86203
-0.86142
-0.86082
-0.86022
-0.85962
-0.85902
-0.85842
-0.85782
-0.85722
-0.85662
-0.85602
-0.85542
-0.85482
-0.85422
-0.85362
-0.85302
-0.85242
-0.85182
-0.85122
-0.85061
-0.85001
-0.84941
-0.84881
-0.84821
-0.84761
-0.84701
-0.84641
-0.84581
-0.84521
-0.84461
-0.84401
-0.84341
-0.84281
-0.84221
-0.84161
-0.84101
-0.84041
-0.8398
-0.8392
-0.8386
-0.838
-0.8374
-0.8368
-0.8362
-0.8356
-0.835
-0.8344
-0.8338
-0.8332
-0.8326
-0.832
-0.8314
-0.8308
-0.8302
-0.82959
-0.82899
-0.82839
-0.82779
-0.82719
-0.82659
-0.82599
-0.82539
-0.82479
-0.82419
-0.82359
-0.82299
-0.82239
-0.82179
-0.82119
-0.82059
-0.81999
-0.81939
-0.81878
-0.81818
-0.81758
-0.81698
-0.81638
-0.81578
-0.81518
-0.81458
-0.81398
-0.81338
-0.81278
-0.81218
-0.81158
-0.81098
-0.81038
-0.80978
-0.80918
-0.80858
-0.80797
-0.80737
-0.80677
-0.80617
-0.80557
-0.80497
-0.80437
-0.80377
-0.80317
-0.80257
-0.80197
-0.80137
-0.80077
-0.80017
-0.79957
-0.79897
-0.79837
-0.79777
-0.79716
-0.79656
-0.79596
-0.79536
-0.79476
-0.79416
-0.79356
-0.79296
-0.79236
-0.79176
-0.79116
-0.79056
-0.78996
-0.78936
-0.78876
-0.78816
-0.78756
-0.78696
-0.78635
-0.78575
-0.78515
-0.78455
-0.78395
-0.78335
-0.78275
-0.78215
-0.78155
-0.78095
-0.78035
-0.77975
-0.77915
-0.77855
-0.77795
-0.77735
-0.77675
-0.77615
-0.77554
-0.77494
-0.77434
-0.77374
-0.77314
-0.77254
-0.77194
-0.77134
-0.77074
-0.77014
-0.76954
-0.76894
-0.76834
-0.76774
-0.76714
-0.76654
-0.76594
-0.76534
-0.76473
-0.76413
-0.76353
-0.76293
-0.76233
-0.76173
-0.76113
-0.76053
-0.75993
-0.75933
-0.75873
-0.75813
-0.75753
-0.75693
-0.75633
-0.75573
-0.75513
-0.75453
-0.75392
-0.75332
-0.75272
-0.75212
-0.75152
-0.75092
-0.75032
-0.74972
-0.74912
-0.74852
-0.74792
-0.74732
-0.74672
-0.74612
-0.74552
-0.74492
-0.74432
-0.74372
-0.74311
-0.74251
-0.74191
-0.74131
-0.74071
-0.74011
-0.73951
-0.73891
-0.73831
-0.73771
-0.73711
-0.73651
-0.73591
-0.73531
-0.73471
-0.73411
-0.73351
-0.73291
-0.7323
-0.7317
-0.7311
-0.7305
-0.7299
-0.7293
-0.7287
-0.7281
-0.7275
-0.7269
-0.7263
-0.7257
-0.7251
-0.7245
-0.7239
-0.7233
-0.7227
-0.72209
-0.72149
-0.72089
-0.72029
-0.71969
-0.71909
-0.71849
-0.71789
-0.71729
-0.71669
-0.71609
-0.71549
-0.71489
-0.71429
-0.71369
-0.71309
-0.71249
-0.71189
-0.71128
-0.71068
-0.71008
-0.70948
-0.70888
-0.70828
-0.70768
-0.70708
-0.70648
-0.70588
-0.70528
-0.70468
-0.70408
-0.70348
-0.70288
-0.70228
-0.70168
-0.70108
-0.70047
-0.69987
-0.69927
-0.69867
-0.69807
-0.69747
-0.69687
-0.69627
-0.69567
-0.69507
-0.69447
-0.69387
-0.69327
-0.69267
-0.69207
-0.69147
-0.69087
-0.69027
-0.68966
-0.68906
-0.68846
-0.68786
-0.68726
-0.68666
-0.68606
-0.68546
-0.68486
-0.68426
-0.68366
-0.68306
-0.68246
-0.68186
-0.68126
-0.68066
-0.68006
-0.67946
-0.67885
-0.67825
-0.67765
-0.67705
-0.67645
-0.67585
-0.67525
-0.67465
-0.67405
-0.67345
-0.67285
-0.67225
-0.67165
-0.67105
-0.67045
-0.66985
-0.66925
-0.66865
-0.66804
-0.66744
-0.66684
-0.66624
-0.66564
-0.66504
-0.66444
-0.66384
-0.66324
-0.66264
-0.66204
-0.66144
-0.66084
-0.66024
-0.65964
-0.65904
-0.65844
-0.65784
-0.65723
-0.65663
-0.65603
-0.65543
-0.65483
-0.65423
-0.65363
-0.65303
-0.65243
-0.65183
-0.65123
-0.65063
-0.65003
-0.64943
-0.64883
-0.64823
-0.64763
-0.64703
-0.64642
-0.64582
-0.64522
-0.64462
-0.64402
-0.64342
-0.64282
-0.64222
-0.64162
-0.64102
-0.64042
-0.63982
-0.63922
-0.63862
-0.63802
-0.63742
-0.63682
-0.63622
-0.63561
-0.63501
-0.63441
-0.63381
-0.63321
-0.63261
-0.63201
-0.63141
-0.63081
-0.63021
-0.62961
-0.62901
-0.62841
-0.62781
-0.62721
-0.62661
-0.62601
-0.62541
-0.6248
-0.6242
-0.6236
-0.623
-0.6224
-0.6218
-0.6212
-0.6206
-0.62
-0.6194
-0.6188
-0.6182
-0.6176
-0.617
-0.6164
-0.6158
-0.6152
-0.61459
-0.61399
-0.61339
-0.61279
-0.61219
-0.61159
-0.61099
-0.61039
-0.60979
-0.60919
-0.60859
-0.60799
-0.60739
-0.60679
-0.60619
-0.60559
-0.60499
-0.60439
-0.60378
-0.60318
-0.60258
-0.60198
-0.60138
-0.60078
-0.60018
-0.59958
-0.59898
-0.59838
-0.59778
-0.59718
-0.59658
-0.59598
-0.59538
-0.59478
-0.59418
-0.59358
-0.59297
-0.59237
-0.59177
-0.59117
-0.59057
-0.58997
-0.58937
-0.58877
-0.58817
-0.58757
-0.58697
-0.58637
-0.58577
-0.58517
-0.58457
-0.58397
-0.58337
-0.58277
-0.58216
-0.58156
-0.58096
-0.58036
-0.57976
-0.57916
-0.57856
-0.57796
-0.57736
-0.57676
-0.57616
-0.57556
-0.57496
-0.57436
-0.57376
-0.57316
-0.57256
-0.57196
-0.57135
-0.57075
-0.57015
-0.56955
-0.56895
-0.56835
-0.56775
-0.56715
-0.56655
-0.56595
-0.56535
-0.56475
-0.56415
-0.56355
-0.56295
-0.56235
-0.56175
-0.56115
-0.56054
-0.55994
-0.55934
-0.55874
-0.55814
-0.55754
-0.55694
-0.55634
-0.55574
-0.55514
-0.55454
-0.55394
-0.55334
-0.55274
-0.55214
-0.55154
-0.55094
-0.55034
-0.54973
-0.54913
-0.54853
-0.54793
-0.54733
-0.54673
-0.54613
-0.54553
-0.54493
-0.54433
-0.54373
-0.54313
-0.54253
-0.54193
-0.54133
-0.54073
-0.54013
-0.53953
-0.53892
-0.53832
-0.53772
-0.53712
-0.53652
-0.53592
-0.53532
-0.53472
-0.53412
-0.53352
-0.53313
-0.53273
-0.53234
-0.53194
-0.53155
-0.53116
-0.53076
-0.53037
-0.52997
-0.52958
-0.52919
-0.52879
-0.5284
-0.52801
-0.52761
-0.52722
-0.52682
-0.52643
-0.52604
-0.52564
-0.52525
-0.52485
-0.52446
-0.52407
-0.52367
-0.52328
-0.52289
-0.52249
-0.5221
-0.5217
-0.52131
-0.52092
-0.52052
-0.52013
-0.51973
-0.51934
-0.51895
-0.51855
-0.51816
-0.51777
-0.51737
-0.51698
-0.51658
-0.51619
-0.5158
-0.5154
-0.51501
-0.51461
-0.51422
-0.51383
-0.51343
-0.51304
-0.51265
-0.51225
-0.51186
-0.51146
-0.51107
-0.51068
-0.51028
-0.50989
-0.50949
-0.5091
-0.50871
-0.50831
-0.50792
-0.50753
-0.50713
-0.50674
-0.50634
-0.50595
-0.50556
-0.50516
-0.50477
-0.50437
-0.50398
-0.50359
-0.50319
-0.5028
-0.50241
-0.50201
-0.50162
-0.50122
-0.50083
-0.50044
-0.50004
-0.49965
-0.49925
-0.49886
-0.49847
-0.49807
-0.49768
-0.49728
-0.49689
-0.4965
-0.4961
-0.49571
-0.49532
-0.49492
-0.49453
-0.49413
-0.49374
-0.49335
-0.49295
-0.49256
-0.49216
-0.49177
-0.49138
-0.49098
-0.49059
-0.4902
-0.4898
-0.48941
-0.48901
-0.48862
-0.48823
-0.48783
-0.48744
-0.48704
-0.48665
-0.48626
-0.48586
-0.48547
-0.48508
-0.48468
-0.48429
-0.48389
-0.4835
-0.48311
-0.48271
-0.48232
-0.48192
-0.48153
-0.48114
-0.48074
-0.48035
-0.47996
-0.47956
-0.47917
-0.47877
-0.47838
-0.47799
-0.47759
-0.4772
-0.4768
-0.47641
-0.47602
-0.47562
-0.47523
-0.47484
-0.47444
-0.47405
-0.47365
-0.47326
-0.47287
-0.47247
-0.47208
-0.47168
-0.47129
-0.4709
-0.4705
-0.47011
-0.46972
-0.46932
-0.46893
-0.46853
-0.46814
-0.46775
-0.46735
-0.46696
-0.46656
-0.46617
-0.46578
-0.46538
-0.46499
-0.46459
-0.4642
-0.46381
-0.46341
-0.46302
-0.46263
-0.46223
-0.46184
-0.46144
-0.46105
-0.46066
-0.46026
-0.45987
-0.45947
-0.45908
-0.45869
-0.45829
-0.4579
-0.45751
-0.45711
-0.45672
-0.45632
-0.45593
-0.45554
-0.45514
-0.45475
-0.45435
-0.45396
-0.45357
-0.45317
-0.45278
-0.45239
-0.45199
-0.4516
-0.4512
-0.45081
-0.45042
-0.45002
-0.44963
-0.44923
-0.44884
-0.44845
-0.44805
-0.44766
-0.44727
-0.44687
-0.44648
-0.44608
-0.44569
-0.4453
-0.4449
-0.44451
-0.44411
-0.44372
-0.44333
-0.44293
-0.44254
-0.44215
-0.44175
-0.44136
-0.44096
-0.44057
-0.44018
-0.43978
-0.43939
-0.43899
-0.4386
-0.43821
-0.43781
-0.43742
-0.43703
-0.43663
-0.43624
-0.43584
-0.43545
-0.43506
-0.43466
-0.43427
-0.43387
-0.43348
-0.43309
-0.43269
-0.4323
-0.43191
-0.43151
-0.43112
-0.43072
-0.43033
-0.42994
-0.42954
-0.42915
-0.42875
-0.42836
-0.42797
-0.42757
-0.42718
-0.42678
-0.42639
-0.426
-0.4256
-0.42521
-0.42482
-0.42442
-0.42403
-0.42363
-0.42324
-0.42285
-0.42245
-0.42206
-0.42166
-0.42127
-0.42088
-0.42048
-0.42009
-0.4197
-0.4193
-0.41891
-0.41851
-0.41812
-0.41773
-0.41733
-0.41694
-0.41654
-0.41615
-0.41576
-0.41536
-0.41497
-0.41458
-0.41418
-0.41379
-0.41339
-0.413
-0.41261
-0.41221
-0.41182
-0.41142
-0.41103
-0.41064
-0.41024
-0.40985
-0.40946
-0.40906
-0.40867
-0.40827
-0.40788
-0.40749
-0.40709
-0.4067
-0.4063
-0.40591
-0.40552
-0.40512
-0.40473
-0.40434
-0.40394
-0.40355
-0.40315
-0.40276
-0.40237
-0.40197
-0.40158
-0.40118
-0.40079
-0.4004
-0.4
-0.39961
-0.39922
-0.39882
-0.39843
-0.39803
-0.39764
-0.39725
-0.39685
-0.39646
-0.39606
-0.39567
-0.39528
-0.39488
-0.39449
-0.39409
-0.3937
-0.39331
-0.39291
-0.39252
-0.39213
-0.39173
-0.39134
-0.39094
-0.39055
-0.39016
-0.38976
-0.38937
-0.38897
-0.38858
-0.38819
-0.38779
-0.3874
-0.38701
-0.38661
-0.38622
-0.38582
-0.38543
-0.38504
-0.38464
-0.38425
-0.38385
-0.38346
-0.38307
-0.38267
-0.38228
-0.38189
-0.38149
-0.3811
-0.3807
-0.38031
-0.37992
-0.37952
-0.37913
-0.37873
-0.37834
-0.37795
-0.37755
-0.37716
-0.37677
-0.37637
-0.37598
-0.37558
-0.37519
-0.3748
-0.3744
-0.37401
-0.37361
-0.37322
-0.37283
-0.37243
-0.37204
-0.37165
-0.37125
-0.37086
-0.37046
-0.37007
-0.36968
-0.36928
-0.36889
-0.36849
-0.3681
-0.36771
-0.36731
-0.36692
-0.36653
-0.36613
-0.36574
-0.36534
-0.36495
-0.36456
-0.36416
-0.36377
-0.36337
-0.36298
-0.36259
-0.36219
-0.3618
-0.36141
-0.36101
-0.36062
-0.36022
-0.35983
-0.35944
-0.35904
-0.35865
-0.35825
-0.35786
-0.35747
-0.35707
-0.35668
-0.35628
-0.35589
-0.3555
-0.3551
-0.35471
-0.35432
-0.35392
-0.35353
-0.35313
-0.35274
-0.35235
-0.35195
-0.35156
-0.35116
-0.35077
-0.35038
-0.34998
-0.34959
-0.3492
-0.3488
-0.34841
-0.34801
-0.34762
-0.34723
-0.34683
-0.34644
-0.34604
-0.34565
-0.34526
-0.34486
-0.34447
-0.34408
-0.34368
-0.34329
-0.34289
-0.3425
-0.34211
-0.34171
-0.34132
-0.34092
-0.34053
-0.34014
-0.33974
-0.33935
-0.33896
-0.33856
-0.33817
-0.33777
-0.33738
-0.33699
-0.33659
-0.3362
-0.3358
-0.33541
-0.33502
-0.33462
-0.33423
-0.33384
-0.33344
-0.33305
-0.33265
-0.33226
-0.33187
-0.33147
-0.33108
-0.33068
-0.33029
-0.3299
-0.3295
-0.32911
-0.32872
-0.32832
-0.32793
-0.32753
-0.32714
-0.32675
-0.32635
-0.32596
-0.32556
-0.32517
-0.32478
-0.32438
-0.32399
-0.32359
-0.3232
-0.32281
-0.32241
-0.32202
-0.32163
-0.32123
-0.32084
-0.32044
-0.32005
-0.31966
-0.31926
-0.31887
-0.31847
-0.31808
-0.31769
-0.31729
-0.3169
-0.31651
-0.31611
-0.31572
-0.31532
-0.31493
-0.31454
-0.31414
-0.31375
-0.31335
-0.31296
-0.31257
-0.31217
-0.31178
-0.31139
-0.31099
-0.3106
-0.3102
-0.30981
-0.30942
-0.30902
-0.30863
-0.30823
-0.30784
-0.30745
-0.30705
-0.30666
-0.30627
-0.30587
-0.30548
-0.30508
-0.30469
-0.3043
-0.3039
-0.30351
-0.30311
-0.30272
-0.30233
-0.30193
-0.30154
-0.30115
-0.30075
-0.30036
-0.29996
-0.29957
-0.29918
-0.29878
-0.29839
-0.29799
-0.2976
-0.29721
-0.29681
-0.29642
-0.29603
-0.29563
-0.29524
-0.29484
-0.29445
-0.29406
-0.29366
-0.29327
-0.29287
-0.29248
-0.29209
-0.29169
-0.2913
-0.29091
-0.29051
-0.29012
-0.28972
-0.28933
-0.28894
-0.28854
-0.28815
-0.28775
-0.28736
-0.28697
-0.28657
-0.28618
-0.28578
-0.28539
-0.285
-0.2846
-0.28421
-0.28382
-0.28342
-0.28303
-0.28263
-0.28224
-0.28185
-0.28145
-0.28106
-0.28066
-0.28027
-0.27988
-0.27948
-0.27909
-0.2787
-0.2783
-0.27791
-0.27751
-0.27712
-0.27673
-0.27633
-0.27594
-0.27554
-0.27515
-0.27476
-0.27436
-0.27397
-0.27358
-0.27318
-0.27279
-0.27239
-0.272
-0.27161
-0.27121
-0.27082
-0.27042
-0.27003
-0.26964
-0.26924
-0.26885
-0.26846
-0.26806
-0.26767
-0.26727
-0.26688
-0.26649
-0.26609
-0.2657
-0.2653
-0.26491
-0.26452
-0.26412
-0.26373
-0.26334
-0.26294
-0.26255
-0.26215
-0.26176
-0.26137
-0.26097
-0.26058
-0.26018
-0.25979
-0.2594
-0.259
-0.25861
-0.25822
-0.25782
-0.25743
-0.25703
-0.25664
-0.25625
-0.25585
-0.25546
-0.25506
-0.25467
-0.25428
-0.25388
-0.25349
-0.25309
-0.2527
-0.25231
-0.25191
-0.25152
-0.25113
-0.25073
-0.25034
-0.24994
-0.24955
-0.24916
-0.24876
-0.24837
-0.24797
-0.24758
-0.24719
-0.24679
-0.2464
-0.24601
-0.24561
-0.24522
-0.24482
-0.24443
-0.24404
-0.24364
-0.24325
-0.24285
-0.24246
-0.24207
-0.24167
-0.24128
-0.24089
-0.24049
-0.2401
-0.2397
-0.23931
-0.23892
-0.23852
-0.23813
-0.23773
-0.23734
-0.23695
-0.23655
-0.23616
-0.23577
-0.23537
-0.23498
-0.23458
-0.23419
-0.2338
-0.2334
-0.23301
-0.23261
-0.23222
-0.23183
-0.23143
-0.23104
-0.23065
-0.23025
-0.22986
-0.22946
-0.22907
-0.22868
-0.22828
-0.22789
-0.22749
-0.2271
-0.22671
-0.22631
-0.22592
-0.22553
-0.22513
-0.22474
-0.22434
-0.22395
-0.22356
-0.22316
-0.22277
-0.22237
-0.22198
-0.22159
-0.22119
-0.2208
-0.22041
-0.22001
-0.21962
-0.21922
-0.21883
-0.21844
-0.21804
-0.21765
-0.21725
-0.21686
-0.21647
-0.21607
-0.21568
-0.21528
-0.21489
-0.2145
-0.2141
-0.21371
-0.21332
-0.21292
-0.21253
-0.21213
-0.21174
-0.21135
-0.21095
-0.21056
-0.21016
-0.20977
-0.20938
-0.20898
-0.20859
-0.2082
-0.2078
-0.20741
-0.20701
-0.20662
-0.20623
-0.20583
-0.20544
-0.20504
-0.20465
-0.20426
-0.20386
-0.20347
-0.20308
-0.20268
-0.20229
-0.20189
-0.2015
-0.20111
-0.20071
-0.20032
-0.19992
-0.19953
-0.19914
-0.19874
-0.19835
-0.19796
-0.19756
-0.19717
-0.19677
-0.19638
-0.19599
-0.19559
-0.1952
-0.1948
-0.19441
-0.19402
-0.19362
-0.19323
-0.19284
-0.19244
-0.19205
-0.19165
-0.19126
-0.19087
-0.19047
-0.19008
-0.18968
-0.18929
-0.1889
-0.1885
-0.18811
-0.18772
-0.18732
-0.18693
-0.18653
-0.18614
-0.18575
-0.18535
-0.18496
-0.18456
-0.18417
-0.18378
-0.18338
-0.18299
-0.18259
-0.1822
-0.18181
-0.18141
-0.18102
-0.18063
-0.18023
-0.17984
-0.17944
-0.17905
-0.17866
-0.17826
-0.17787
-0.17747
-0.17708
-0.17669
-0.17629
-0.1759
-0.17551
-0.17511
-0.17472
-0.17432
-0.17393
-0.17354
-0.17314
-0.17275
-0.17235
-0.17196
-0.17157
-0.17117
-0.17078
-0.17039
-0.16999
-0.1696
-0.1692
-0.16881
-0.16842
-0.16802
-0.16763
-0.16723
-0.16684
-0.16645
-0.16605
-0.16566
-0.16527
-0.16487
-0.16448
-0.16408
-0.16369
-0.1633
-0.1629
-0.16251
-0.16211
-0.16172
-0.16133
-0.16093
-0.16054
-0.16015
-0.15975
-0.15936
-0.15896
-0.15857
-0.15818
-0.15778
-0.15739
-0.15699
-0.1566
-0.15621
-0.15581
-0.15542
-0.15503
-0.15463
-0.15424
-0.15384
-0.15345
-0.15306
-0.15266
-0.15227
-0.15187
-0.15148
-0.15109
-0.15069
-0.1503
-0.14991
-0.14951
-0.14912
-0.14872
-0.14833
-0.14794
-0.14754
-0.14715
-0.14675
-0.14636
-0.14597
-0.14557
-0.14518
-0.14478
-0.14439
-0.144
-0.1436
-0.14321
-0.14282
-0.14242
-0.14203
-0.14163
-0.14124
-0.14085
-0.14045
-0.14006
-0.13966
-0.13954
-0.13942
-0.1393
-0.13918
-0.13906
-0.13894
-0.13882
-0.1387
-0.13858
-0.13846
-0.13834
-0.13822
-0.1381
-0.13798
-0.13786
-0.13774
-0.13762
-0.1375
-0.13738
-0.13726
-0.13714
-0.13702
-0.1369
-0.13678
-0.13666
-0.13654
-0.13642
-0.1363
-0.13618
-0.13606
-0.13594
-0.13582
-0.1357
-0.13558
-0.13546
-0.13534
-0.13522
-0.1351
-0.13498
-0.13486
-0.13474
-0.13462
-0.1345
-0.13438
-0.13426
-0.13414
-0.13402
-0.1339
-0.13378
-0.13366
-0.13354
-0.13342
-0.1333
-0.13318
-0.13306
-0.13294
-0.13282
-0.1327
-0.13258
-0.13246
-0.13234
-0.13222
-0.1321
-0.13198
-0.13186
-0.13174
-0.13162
-0.1315
-0.13138
-0.13126
-0.13114
-0.13102
-0.1309
-0.13078
-0.13066
-0.13054
-0.13042
-0.1303
-0.13018
-0.13006
-0.12994
-0.12982
-0.1297
-0.12958
-0.12946
-0.12934
-0.12922
-0.12909
-0.12897
-0.12885
-0.12873
-0.12861
-0.12849
-0.12837
-0.12825
-0.12813
-0.12801
-0.12789
-0.12777
-0.12765
-0.12753
-0.12741
-0.12729
-0.12717
-0.12705
-0.12693
-0.12681
-0.12669
-0.12657
-0.12645
-0.12633
-0.12621
-0.12609
-0.12597
-0.12585
-0.12573
-0.12561
-0.12549
-0.12537
-0.12525
-0.12513
-0.12501
-0.12489
-0.12477
-0.12465
-0.12453
-0.12441
-0.12429
-0.12417
-0.12405
-0.12393
-0.12381
-0.12369
-0.12357
-0.12345
-0.12333
-0.12321
-0.12309
-0.12297
-0.12285
-0.12273
-0.12261
-0.12249
-0.12237
-0.12225
-0.12213
-0.12201
-0.12189
-0.12177
-0.12165
-0.12153
-0.12141
-0.12129
-0.12117
-0.12105
-0.12093
-0.12081
-0.12069
-0.12057
-0.12045
-0.12033
-0.12021
-0.12009
-0.11997
-0.11985
-0.11973
-0.11961
-0.11949
-0.11937
-0.11925
-0.11913
-0.11901
-0.11889
-0.11877
-0.11865
-0.11853
-0.11841
-0.11828
-0.11816
-0.11804
-0.11792
-0.1178
-0.11768
-0.11756
-0.11744
-0.11732
-0.1172
-0.11708
-0.11696
-0.11684
-0.11672
-0.1166
-0.11648
-0.11636
-0.11624
-0.11612
-0.116
-0.11588
-0.11576
-0.11564
-0.11552
-0.1154
-0.11528
-0.11516
-0.11504
-0.11492
-0.1148
-0.11468
-0.11456
-0.11444
-0.11432
-0.1142
-0.11408
-0.11396
-0.11384
-0.11372
-0.1136
-0.11348
-0.11336
-0.11324
-0.11312
-0.113
-0.11288
-0.11276
-0.11264
-0.11252
-0.1124
-0.11228
-0.11216
-0.11204
-0.11192
-0.1118
-0.11168
-0.11156
-0.11144
-0.11132
-0.1112
-0.11108
-0.11096
-0.11084
-0.11072
-0.1106
-0.11048
-0.11036
-0.11024
-0.11012
-0.11
-0.10988
-0.10976
-0.10964
-0.10952
-0.1094
-0.10928
-0.10916
-0.10904
-0.10892
-0.1088
-0.10868
-0.10856
-0.10844
-0.10832
-0.1082
-0.10808
-0.10796
-0.10784
-0.10772
-0.10759
-0.10747
-0.10735
-0.10723
-0.10711
-0.10699
-0.10687
-0.10675
-0.10663
-0.10651
-0.10639
-0.10627
-0.10615
-0.10603
-0.10591
-0.10579
-0.10567
-0.10555
-0.10543
-0.10531
-0.10519
-0.10507
-0.10495
-0.10483
-0.10471
-0.10459
-0.10447
-0.10435
-0.10423
-0.10411
-0.10399
-0.10387
-0.10375
-0.10363
-0.10351
-0.10339
-0.10327
-0.10315
-0.10303
-0.10291
-0.10279
-0.10267
-0.10255
-0.10243
-0.10231
-0.10219
-0.10207
-0.10195
-0.10183
-0.10171
-0.10159
-0.10147
-0.10135
-0.10123
-0.10111
-0.10099
-0.10087
-0.10075
-0.10063
-0.10051
-0.10039
-0.10027
-0.10015
-0.10003
-0.099908
-0.099788
-0.099668
-0.099547
-0.099427
-0.099307
-0.099187
-0.099067
-0.098947
-0.098827
-0.098707
-0.098587
-0.098466
-0.098346
-0.098226
-0.098106
-0.097986
-0.097866
-0.097746
-0.097626
-0.097506
-0.097385
-0.097265
-0.097145
-0.097025
-0.096905
-0.096785
-0.096665
-0.096545
-0.096425
-0.096304
-0.096184
-0.096064
-0.095944
-0.095824
-0.095704
-0.095584
-0.095464
-0.095344
-0.095223
-0.095103
-0.094983
-0.094863
-0.094743
-0.094623
-0.094503
-0.094383
-0.094263
-0.094142
-0.094022
-0.093902
-0.093782
-0.093662
-0.093542
-0.093422
-0.093302
-0.093182
-0.093061
-0.092941
-0.092821
-0.092701
-0.092581
-0.092461
-0.092341
-0.092221
-0.092101
-0.09198
-0.09186
-0.09174
-0.09162
-0.0915
-0.09138
-0.09126
-0.09114
-0.09102
-0.090899
-0.090779
-0.090659
-0.090539
-0.090419
-0.090299
-0.090179
-0.090059
-0.089939
-0.089818
-0.089698
-0.089578
-0.089458
-0.089338
-0.089218
-0.089098
-0.088978
-0.088858
-0.088737
-0.088617
-0.088497
-0.088377
-0.088257
-0.088137
-0.088017
-0.087897
-0.087777
-0.087656
-0.087536
-0.087416
-0.087296
-0.087176
-0.087056
-0.086936
-0.086816
-0.086696
-0.086575
-0.086455
-0.086335
-0.086215
-0.086095
-0.085975
-0.085855
-0.085735
-0.085615
-0.085494
-0.085374
-0.085254
-0.085134
-0.085014
-0.084894
-0.084774
-0.084654
-0.084534
-0.084413
-0.084293
-0.084173
-0.084053
-0.083933
-0.083813
-0.083693
-0.083573
-0.083453
-0.083332
-0.083212
-0.083092
-0.082972
-0.082852
-0.082732
-0.082612
-0.082492
-0.082372
-0.082251
-0.082131
-0.082011
-0.081891
-0.081771
-0.081651
-0.081531
-0.081411
-0.081291
-0.08117
-0.08105
-0.08093
-0.08081
-0.08069
-0.08057
-0.08045
-0.08033
-0.080209
-0.080089
-0.079969
-0.079849
-0.079729
-0.079609
-0.079489
-0.079369
-0.079249
-0.079128
-0.079008
-0.078888
-0.078768
-0.078648
-0.078528
-0.078408
-0.078288
-0.078168
-0.078047
-0.077927
-0.077807
-0.077687
-0.077567
-0.077447
-0.077327
-0.077207
-0.077087
-0.076966
-0.076846
-0.076726
-0.076606
-0.076486
-0.076366
-0.076246
-0.076126
-0.076006
-0.075885
-0.075765
-0.075645
-0.075525
-0.075405
-0.075285
-0.075165
-0.075045
-0.074925
-0.074804
-0.074684
-0.074564
-0.074444
-0.074324
-0.074204
-0.074084
-0.073964
-0.073844
-0.073723
-0.073603
-0.073483
-0.073363
-0.073243
-0.073123
-0.073003
-0.072883
-0.072763
-0.072642
-0.072522
-0.072402
-0.072282
-0.072162
-0.072042
-0.071922
-0.071802
-0.071682
-0.071561
-0.071441
-0.071321
-0.071201
-0.071081
-0.070961
-0.070841
-0.070721
-0.070601
-0.07048
-0.07036
-0.07024
-0.07012
-0.07
-0.06988
-0.06976
-0.06964
-0.06952
-0.069399
-0.069279
-0.069159
-0.069039
-0.068919
-0.068799
-0.068679
-0.068559
-0.068439
-0.068318
-0.068198
-0.068078
-0.067958
-0.067838
-0.067718
-0.067598
-0.067478
-0.067358
-0.067237
-0.067117
-0.066997
-0.066877
-0.066757
-0.066637
-0.066517
-0.066397
-0.066277
-0.066156
-0.066036
-0.065916
-0.065796
-0.065676
-0.065556
-0.065436
-0.065316
-0.065196
-0.065075
-0.064955
-0.064835
-0.064715
-0.064595
-0.064475
-0.064355
-0.064235
-0.064115
-0.063994
-0.063874
-0.063754
-0.063634
-0.063514
-0.063394
-0.063274
-0.063154
-0.063034
-0.062913
-0.062793
-0.062673
-0.062553
-0.062433
-0.062313
-0.062193
-0.062073
-0.061953
-0.061832
-0.061712
-0.061592
-0.061472
-0.061352
-0.061232
-0.061112
-0.060992
-0.060872
-0.060751
-0.060631
-0.060511
-0.060391
-0.060271
-0.060151
-0.060031
-0.059911
-0.059791
-0.05967
-0.05955
-0.05943
-0.05931
-0.05919
-0.05907
-0.05895
-0.05883
-0.058709
-0.058589
-0.058469
-0.058349
-0.058229
-0.058109
-0.057989
-0.057869
-0.057749
-0.057628
-0.057508
-0.057388
-0.057268
-0.057148
-0.057028
-0.056908
-0.056788
-0.056668
-0.056547
-0.056427
-0.056307
-0.056187
-0.056067
-0.055947
-0.055827
-0.055707
-0.055587
-0.055466
-0.055346
-0.055226
-0.055106
-0.054986
-0.054866
-0.054746
-0.054626
-0.054506
-0.054385
-0.054265
-0.054145
-0.054025
-0.053905
-0.053785
-0.053665
-0.053545
-0.053425
-0.053304
-0.053184
-0.053064
-0.052944
-0.052824
-0.052704
-0.052584
-0.052464
-0.052344
-0.052223
-0.052103
-0.051983
-0.051863
-0.051743
-0.051623
-0.051503
-0.051383
-0.051263
-0.051142
-0.051022
-0.050902
-0.050782
-0.050662
-0.050542
-0.050422
-0.050302
-0.050182
-0.050061
-0.049941
-0.049821
-0.049701
-0.049581
-0.049461
-0.049341
-0.049221
-0.049101
-0.04898
-0.04886
-0.04874
-0.04862
-0.0485
-0.04838
-0.04826
-0.04814
-0.04802
-0.047899
-0.047779
-0.047659
-0.047539
-0.047419
-0.047299
-0.047179
-0.047059
-0.046939
-0.046818
-0.046698
-0.046578
-0.046458
-0.046338
-0.046218
-0.046098
-0.045978
-0.045858
-0.045737
-0.045617
-0.045497
-0.045377
-0.045257
-0.045137
-0.045017
-0.044897
-0.044777
-0.044656
-0.044536
-0.044416
-0.044296
-0.044176
-0.044056
-0.043936
-0.043816
-0.043696
-0.043575
-0.043455
-0.043335
-0.043215
-0.043095
-0.042975
-0.042855
-0.042735
-0.042615
-0.042494
-0.042374
-0.042254
-0.042134
-0.042014
-0.041894
-0.041774
-0.041654
-0.041534
-0.041413
-0.041293
-0.041173
-0.041053
-0.040933
-0.040813
-0.040693
-0.040573
-0.040453
-0.040332
-0.040212
-0.040092
-0.039972
-0.039852
-0.039732
-0.039612
-0.039492
-0.039372
-0.039251
-0.039131
-0.039011
-0.038891
-0.038771
-0.038651
-0.038531
-0.038411
-0.038291
-0.03817
-0.03805
-0.03793
-0.03781
-0.03769
-0.03757
-0.03745
-0.03733
-0.037209
-0.037089
-0.036969
-0.036849
-0.036729
-0.036609
-0.036489
-0.036369
-0.036249
-0.036128
-0.036008
-0.035888
-0.035768
-0.035648
-0.035528
-0.035408
-0.035288
-0.035168
-0.035047
-0.034927
-0.034807
-0.034687
-0.034567
-0.034447
-0.034327
-0.034207
-0.034087
-0.033966
-0.033846
-0.033726
-0.033606
-0.033486
-0.033366
-0.033246
-0.033126
-0.033006
-0.032885
-0.032765
-0.032645
-0.032525
-0.032405
-0.032285
-0.032165
-0.032045
-0.031925
-0.031804
-0.031684
-0.031564
-0.031444
-0.031324
-0.031204
-0.031084
-0.030964
-0.030844
-0.030723
-0.030603
-0.030483
-0.030363
-0.030243
-0.030123
-0.030003
-0.029883
-0.029763
-0.029642
-0.029522
-0.029402
-0.029282
-0.029162
-0.029042
-0.028922
-0.028802
-0.028682
-0.028561
-0.028441
-0.028321
-0.028201
-0.028081
-0.027961
-0.027841
-0.027721
-0.027601
-0.02748
-0.02736
-0.02724
-0.02712
-0.027
-0.02688
-0.02676
-0.02664
-0.02652
-0.026399
-0.026279
-0.026159
-0.026039
-0.025919
-0.025799
-0.025679
-0.025559
-0.025439
-0.025318
-0.025198
-0.025078
-0.024958
-0.024838
-0.024718
-0.024598
-0.024478
-0.024358
-0.024237
-0.024117
-0.023997
-0.023877
-0.023757
-0.023637
-0.023517
-0.023397
-0.023277
-0.023156
-0.023036
-0.022916
-0.022796
-0.022676
-0.022556
-0.022436
-0.022316
-0.022196
-0.022075
-0.021955
-0.021835
-0.021715
-0.021595
-0.021475
-0.021355
-0.021235
-0.021115
-0.020994
-0.020874
-0.020754
-0.020634
-0.020514
-0.020394
-0.020274
-0.020154
-0.020034
-0.019913
-0.019793
-0.019673
-0.019553
-0.019534
-0.019514
-0.019494
-0.019475
-0.019455
-0.019436
-0.019416
-0.019397
-0.019377
-0.019358
-0.019338
-0.019318
-0.019299
-0.019279
-0.01926
-0.01924
-0.019221
-0.019201
-0.019182
-0.019162
-0.019142
-0.019123
-0.019103
-0.019084
-0.019064
-0.019045
-0.019025
-0.019006
-0.018986
-0.018966
-0.018947
-0.018927
-0.018908
-0.018888
-0.018869
-0.018849
-0.01883
-0.01881
-0.018791
-0.018771
-0.018751
-0.018732
-0.018712
-0.018693
-0.018673
-0.018654
-0.018634
-0.018615
-0.018595
-0.018575
-0.018556
-0.018536
-0.018517
-0.018497
-0.018478
-0.018458
-0.018439
-0.018419
-0.018399
-0.01838
-0.01836
-0.018341
-0.018321
-0.018302
-0.018282
-0.018263
-0.018243
-0.018223
-0.018204
-0.018184
-0.018165
-0.018145
-0.018126
-0.018106
-0.018087
-0.018067
-0.018047
-0.018028
-0.018008
-0.017989
-0.017969
-0.01795
-0.01793
-0.017911
-0.017891
-0.017872
-0.017852
-0.017832
-0.017813
-0.017793
-0.017774
-0.017754
-0.017735
-0.017715
-0.017696
-0.017676
-0.017656
-0.017637
-0.017617
-0.017598
-0.017578
-0.017559
-0.017539
-0.01752
-0.0175
-0.01748
-0.017461
-0.017441
-0.017422
-0.017402
-0.017383
-0.017363
-0.017344
-0.017324
-0.017304
-0.017285
-0.017265
-0.017246
-0.017226
-0.017207
-0.017187
-0.017168
-0.017148
-0.017128
-0.017109
-0.017089
-0.01707
-0.01705
-0.017031
-0.017011
-0.016992
-0.016972
-0.016953
-0.016933
-0.016913
-0.016894
-0.016874
-0.016855
-0.016835
-0.016816
-0.016796
-0.016777
-0.016757
-0.016737
-0.016718
-0.016698
-0.016679
-0.016659
-0.01664
-0.01662
-0.016601
-0.016581
-0.016561
-0.016542
-0.016522
-0.016503
-0.016483
-0.016464
-0.016444
-0.016425
-0.016405
-0.016385
-0.016366
-0.016346
-0.016327
-0.016307
-0.016288
-0.016268
-0.016249
-0.016229
-0.016209
-0.01619
-0.01617
-0.016151
-0.016131
-0.016112
-0.016092
-0.016073
-0.016053
-0.016034
-0.016014
-0.015994
-0.015975
-0.015955
-0.015936
-0.015916
-0.015897
-0.015877
-0.015858
-0.015838
-0.015818
-0.015799
-0.015779
-0.01576
-0.01574
-0.015721
-0.015701
-0.015682
-0.015662
-0.015642
-0.015623
-0.015603
-0.015584
-0.015564
-0.015545
-0.015525
-0.015506
-0.015486
-0.015466
-0.015447
-0.015427
-0.015408
-0.015388
-0.015369
-0.015349
-0.01533
-0.01531
-0.015291
-0.015271
-0.015251
-0.015232
-0.015212
-0.015193
-0.015173
-0.015154
-0.015134
-0.015115
-0.015095
-0.015075
-0.015056
-0.015036
-0.015017
-0.014997
-0.014978
-0.014958
-0.014939
-0.014919
-0.014899
-0.01488
-0.01486
-0.014841
-0.014821
-0.014802
-0.014782
-0.014763
-0.014743
-0.014723
-0.014704
-0.014684
-0.014665
-0.014645
-0.014626
-0.014606
-0.014587
-0.014567
-0.014547
-0.014528
-0.014508
-0.014489
-0.014469
-0.01445
-0.01443
-0.014411
-0.014391
-0.014372
-0.014352
-0.014332
-0.014313
-0.014293
-0.014274
-0.014254
-0.014235
-0.014215
-0.014196
-0.014176
-0.014156
-0.014137
-0.014117
-0.014098
-0.014078
-0.014059
-0.014039
-0.01402
-0.014
-0.01398
-0.013961
-0.013941
-0.013922
-0.013902
-0.013883
-0.013863
-0.013844
-0.013824
-0.013804
-0.013785
-0.013765
-0.013746
-0.013726
-0.013707
-0.013687
-0.013668
-0.013648
-0.013628
-0.013609
-0.013589
-0.01357
-0.01355
-0.013531
-0.013511
-0.013492
-0.013472
-0.013453
-0.013433
-0.013413
-0.013394
-0.013374
-0.013355
-0.013335
-0.013316
-0.013296
-0.013277
-0.013257
-0.013237
-0.013218
-0.013198
-0.013179
-0.013159
-0.01314
-0.01312
-0.013101
-0.013081
-0.013061
-0.013042
-0.013022
-0.013003
-0.012983
-0.012964
-0.012944
-0.012925
-0.012905
-0.012885
-0.012866
-0.012846
-0.012827
-0.012807
-0.012788
-0.012768
-0.012749
-0.012729
-0.012709
-0.01269
-0.01267
-0.012651
-0.012631
-0.012612
-0.012592
-0.012573
-0.012553
-0.012534
-0.012514
-0.012494
-0.012475
-0.012455
-0.012436
-0.012416
-0.012397
-0.012377
-0.012358
-0.012338
-0.012318
-0.012299
-0.012279
-0.01226
-0.01224
-0.012221
-0.012201
-0.012182
-0.012162
-0.012142
-0.012123
-0.012103
-0.012084
-0.012064
-0.012045
-0.012025
-0.012006
-0.011986
-0.011966
-0.011947
-0.011927
-0.011908
-0.011888
-0.011869
-0.011849
-0.01183
-0.01181
-0.011791
-0.011771
-0.011751
-0.011732
-0.011712
-0.011693
-0.011673
-0.011654
-0.011634
-0.011615
-0.011595
-0.011575
-0.011556
-0.011536
-0.011517
-0.011497
-0.011478
-0.011458
-0.011439
-0.011419
-0.011399
-0.01138
-0.01136
-0.011341
-0.011321
-0.011302
-0.011282
-0.011263
-0.011243
-0.011223
-0.011204
-0.011184
-0.011165
-0.011145
-0.011126
-0.011106
-0.011087
-0.011067
-0.011047
-0.011028
-0.011008
-0.010989
-0.010969
-0.01095
-0.01093
-0.010911
-0.010891
-0.010872
-0.010852
-0.010832
-0.010813
-0.010793
-0.010774
-0.010754
-0.010735
-0.010715
-0.010696
-0.010676
-0.010656
-0.010637
-0.010617
-0.010598
-0.010578
-0.010559
-0.010539
-0.01052
-0.0105
-0.01048
-0.010461
-0.010441
-0.010422
-0.010402
-0.010383
-0.010363
-0.010344
-0.010324
-0.010304
-0.010285
-0.010265
-0.010246
-0.010226
-0.010207
-0.010187
-0.010168
-0.010148
-0.010128
-0.010109
-0.010089
-0.01007
-0.01005
-0.010031
-0.010011
-0.0099916
-0.0099721
-0.0099525
-0.009933
-0.0099134
-0.0098939
-0.0098743
-0.0098547
-0.0098352
-0.0098156
-0.0097961
-0.0097765
-0.009757
-0.0097374
-0.0097179
-0.0096983
-0.0096788
-0.0096592
-0.0096397
-0.0096201
-0.0096006
-0.009581
-0.0095615
-0.0095419
-0.0095223
-0.0095028
-0.0094832
-0.0094637
-0.0094441
-0.0094246
-0.009405
-0.0093855
-0.0093659
-0.0093464
-0.0093268
-0.0093073
-0.0092877
-0.0092682
-0.0092486
-0.0092291
-0.0092095
-0.0091899
-0.0091704
-0.0091508
-0.0091313
-0.0091117
-0.0090922
-0.0090726
-0.0090531
-0.0090335
-0.009014
-0.0089944
-0.0089749
-0.0089553
-0.0089358
-0.0089162
-0.0088966
-0.0088771
-0.0088575
-0.008838
-0.0088184
-0.0087989
-0.0087793
-0.0087598
-0.0087402
-0.0087207
-0.0087011
-0.0086816
-0.008662
-0.0086425
-0.0086229
-0.0086034
-0.0085838
-0.0085642
-0.0085447
-0.0085251
-0.0085056
-0.008486
-0.0084665
-0.0084469
-0.0084274
-0.0084078
-0.0083883
-0.0083687
-0.0083492
-0.0083296
-0.0083101
-0.0082905
-0.0082709
-0.0082514
-0.0082318
-0.0082123
-0.0081927
-0.0081732
-0.0081536
-0.0081341
-0.0081145
-0.008095
-0.0080754
-0.0080559
-0.0080363
-0.0080168
-0.0079972
-0.0079777
-0.0079581
-0.0079385
-0.007919
-0.0078994
-0.0078799
-0.0078603
-0.0078408
-0.0078212
-0.0078017
-0.0077821
-0.0077626
-0.007743
-0.0077235
-0.0077039
-0.0076844
-0.0076648
-0.0076453
-0.0076257
-0.0076061
-0.0075866
-0.007567
-0.0075475
-0.0075279
-0.0075084
-0.0074888
-0.0074693
-0.0074497
-0.0074302
-0.0074106
-0.0073911
-0.0073715
-0.007352
-0.0073324
-0.0073128
-0.0072933
-0.0072737
-0.0072542
-0.0072346
-0.0072151
-0.0071955
-0.007176
-0.0071564
-0.0071369
-0.0071173
-0.0070978
-0.0070782
-0.0070587
-0.0070391
-0.0070196
-0.007
-0.0069804
-0.0069609
-0.0069413
-0.0069218
-0.0069022
-0.0068827
-0.0068631
-0.0068436
-0.006824
-0.0068045
-0.0067849
-0.0067654
-0.0067458
-0.0067263
-0.0067067
-0.0066872
-0.0066676
-0.006648
-0.0066285
-0.0066089
-0.0065894
-0.0065698
-0.0065503
-0.0065307
-0.0065112
-0.0064916
-0.0064721
-0.0064525
-0.006433
-0.0064134
-0.0063939
-0.0063743
-0.0063547
-0.0063352
-0.0063156
-0.0062961
-0.0062765
-0.006257
-0.0062374
-0.0062179
-0.0061983
-0.0061788
-0.0061592
-0.0061397
-0.0061201
-0.0061006
-0.006081
-0.0060615
-0.0060419
-0.0060223
-0.0060028
-0.0059832
-0.0059637
-0.0059441
-0.0059246
-0.005905
-0.0058855
-0.0058659
-0.0058464
-0.0058268
-0.0058073
-0.0057877
-0.0057682
-0.0057486
-0.0057291
-0.0057095
-0.0056899
-0.0056704
-0.0056508
-0.0056313
-0.0056117
-0.0055922
-0.0055726
-0.0055531
-0.0055335
-0.005514
-0.0054944
-0.0054749
-0.0054553
-0.0054358
-0.0054162
-0.0053966
-0.0053771
-0.0053575
-0.005338
-0.0053184
-0.0052989
-0.0052793
-0.0052598
-0.0052402
-0.0052207
-0.0052011
-0.0051816
-0.005162
-0.0051425
-0.0051229
-0.0051034
-0.0050838
-0.0050642
-0.0050447
-0.0050251
-0.0050056
-0.004986
-0.0049665
-0.0049469
-0.0049274
-0.0049078
-0.0048883
-0.0048687
-0.0048492
-0.0048296
-0.0048101
-0.0047905
-0.0047709
-0.0047514
-0.0047318
-0.0047123
-0.0046927
-0.0046732
-0.0046536
-0.0046341
-0.0046145
-0.004595
-0.0045754
-0.0045559
-0.0045363
-0.0045168
-0.0044972
-0.0044777
-0.0044581
-0.0044385
-0.004419
-0.0043994
-0.0043799
-0.0043603
-0.0043408
-0.0043212
-0.0043017
-0.0042821
-0.0042626
-0.004243
-0.0042235
-0.0042039
-0.0041844
-0.0041648
-0.0041453
-0.0041257
-0.0041061
-0.0040866
-0.004067
-0.0040475
-0.0040279
-0.0040084
-0.0039888
-0.0039693
-0.0039497
-0.0039302
-0.0039106
-0.0038911
-0.0038715
-0.003852
-0.0038324
-0.0038128
-0.0037933
-0.0037737
-0.0037542
-0.0037346
-0.0037151
-0.0036955
-0.003676
-0.0036564
-0.0036369
-0.0036173
-0.0035978
-0.0035782
-0.0035587
-0.0035391
-0.0035196
-0.0035
-0.0034804
-0.0034609
-0.0034413
-0.0034218
-0.0034022
-0.0033827
-0.0033631
-0.0033436
-0.003324
-0.0033045
-0.0032849
-0.0032654
-0.0032458
-0.0032263
-0.0032067
-0.0031872
-0.0031676
-0.003148
-0.0031285
-0.0031089
-0.0030894
-0.0030698
-0.0030503
-0.0030307
-0.0030112
-0.0029916
-0.0029721
-0.0029525
-0.002933
-0.0029134
-0.0028939
-0.0028743
-0.0028547
-0.0028352
-0.0028156
-0.0027961
-0.0027765
-0.002757
-0.0027374
-0.0027179
-0.0026983
-0.0026788
-0.0026592
-0.0026397
-0.0026201
-0.0026006
-0.002581
-0.0025615
-0.0025419
-0.0025223
-0.0025028
-0.0024832
-0.0024637
-0.0024441
-0.0024246
-0.002405
-0.0023855
-0.0023659
-0.0023464
-0.0023268
-0.0023073
-0.0022877
-0.0022682
-0.0022486
-0.0022291
-0.0022095
-0.0021899
-0.0021704
-0.0021508
-0.0021313
-0.0021117
-0.0020922
-0.0020726
-0.0020531
-0.0020335
-0.002014
-0.0019944
-0.0019749
-0.0019553
-0.0019358
-0.0019162
-0.0018966
-0.0018771
-0.0018575
-0.001838
-0.0018184
-0.0017989
-0.0017793
-0.0017598
-0.0017402
-0.0017207
-0.0017011
-0.0016816
-0.001662
-0.0016425
-0.0016229
-0.0016034
-0.0015838
-0.0015642
-0.0015447
-0.0015251
-0.0015056
-0.001486
-0.0014665
-0.0014469
-0.0014274
-0.0014078
-0.0013883
-0.0013687
-0.0013492
-0.0013296
-0.0013101
-0.0012905
-0.0012709
-0.0012514
-0.0012318
-0.0012123
-0.0011927
-0.0011732
-0.0011536
-0.0011341
-0.0011145
-0.001095
-0.0010754
-0.0010559
-0.0010363
-0.0010168
-0.00099721
-0.00097765
-0.0009581
-0.00093855
-0.00091899
-0.00089944
-0.00087989
-0.00086034
-0.00084078
-0.00082123
-0.00080168
-0.00078212
-0.00076257
-0.00074302
-0.00072346
-0.00070391
-0.00068436
-0.0006648
-0.00064525
-0.0006257
-0.00060615
-0.00058659
-0.00056704
-0.00054749
-0.00052793
-0.00050838
-0.00048883
-0.00046927
-0.00044972
-0.00043017
-0.00041061
-0.00039106
-0.00037151
-0.00035196
-0.0003324
-0.00031285
-0.0002933
-0.00027374
-0.00025419
-0.00023464
-0.00021508
-0.00019553
-0.00017598
-0.00015642
-0.00013687
-0.00011732
-9.7765e-05
-7.8212e-05
-5.8659e-05
-3.9106e-05
-1.9553e-05
0
