# Supplementary material for: Cosmogenic exposure dating reveals limited long-term variability in erosion of a rocky coastline
Source: Nat Commun. 2020 Jul 30;11:3804. doi: 10.1038/s41467-020-17611-9 (PMC7393086; doi:10.1038/s41467-020-17611-9)
Supplement: Supplementary file 4 — Supplementary Data 2 [file 41467_2020_17611_MOESM4_ESM.zip › SupplementaryData2/tides.txt]

0	0	3.95
0	0	3.85
0	0	3.75
0	0	3.65
4	0.0023068	3.55
8	0.0046136	3.45
20	0.011534	3.35
76	0.04383	3.25
145	0.083622	3.15
255	0.14706	3.05
418	0.24106	2.95
701	0.40427	2.85
1009	0.58189	2.75
1494	0.8616	2.65
1945	1.1217	2.55
2392	1.3795	2.45
2806	1.6182	2.35
3323	1.9164	2.25
3589	2.0698	2.15
3968	2.2884	2.05
4329	2.4966	1.95
4536	2.6159	1.85
4897	2.8241	1.75
4948	2.8535	1.65
4941	2.8495	1.55
4980	2.872	1.45
4707	2.7145	1.35
4638	2.6748	1.25
4324	2.4937	1.15
4044	2.3322	1.05
3877	2.2359	0.95
3727	2.1494	0.85
3738	2.1557	0.75
3650	2.105	0.65
3610	2.0819	0.55
3592	2.0715	0.45
3616	2.0854	0.35
3593	2.0721	0.25
3749	2.1621	0.15
3823	2.2047	0.05
3878	2.2365	-0.05
4074	2.3495	-0.15
4301	2.4804	-0.25
4209	2.4273	-0.35
4423	2.5508	-0.45
4463	2.5738	-0.55
4444	2.5629	-0.65
4262	2.4579	-0.75
4215	2.4308	-0.85
3988	2.2999	-0.95
3836	2.2122	-1.05
3561	2.0536	-1.15
3358	1.9366	-1.25
2954	1.7036	-1.35
2692	1.5525	-1.45
2349	1.3547	-1.55
1880	1.0842	-1.65
1516	0.87428	-1.75
1132	0.65283	-1.85
775	0.44695	-1.95
567	0.32699	-2.05
401	0.23126	-2.15
269	0.15513	-2.25
204	0.11765	-2.35
89	0.051327	-2.45
61	0.035179	-2.55
21	0.012111	-2.65
5	0.0028835	-2.75
0	0	-2.85
0	0	-2.95
0	0	-3.05
0	0	-3.15
0	0	-3.25
0	0	-3.35
0	0	-3.45
0	0	-3.55
0	0	-3.65
0	0	-3.75
0	0	-3.85
0	0	-3.95
